# Supplementary material for: Identifying anthropogenic features at Seoke (Botswana) using pXRF: Expanding the record of southern African Stone Walled Sites
Source: PLoS One. 2021 May 12;16(5):e0250776. doi: 10.1371/journal.pone.0250776 (PMC8115838; doi:10.1371/journal.pone.0250776)
Supplement: S1 File — This spreadsheet contains 4 tabs for raw data of pXRF measurements for all samples and summary statistics for archaeological samples, control samples and samples by group. (CSV) [file pone.0250776.s001.csv]

Reading No	Time	Type	Duration	Units	Sequence	Flags	SAMPLE	OBJNAME	X	Y	area	element	Al2O3	Al2O3 Error	FeO	FeO Error	MgO	MgO Error	Cr2O3	Cr2O3 Error	Mg	Mg Error	Al	Al Error	Bal	Bal Error	Si	Si Error	P	P Error	S	S Error	Cl	Cl Error	K	K Error	Ca	Ca Error	Ti	Ti Error	V	V Error	Cr	Cr Error	Mn	Mn Error	Fe	Fe Error	Co
65	6/1/2007 0:05	Mining	123.55	%	Final		SA01	SA01	371373.9148	7217621.961	A	undetermined	0.275	0	3.542	0	0	0	0.013	0	< LOD	0.225	0.145	0.036	91.111	0.05	3.16	0.058	0.738	0.02	0.086	0.008	0.061	0.003	0.948	0.023	0.534	0.028	0.285	0.007	0.007	0.003	0.009	0.003	0.097	0.009	2.753	0.027	< LOD
66	6/1/2007 0:15	Mining	122.17	%	Final		SA02	SA02	371375.9615	7217621.898	A	undetermined	0.261	0	3.094	0	0	0	0.009	0	< LOD	0.224	0.138	0.035	91.26	0.049	3.663	0.06	0.79	0.02	0.087	0.008	0.064	0.003	0.795	0.021	0.397	0.023	0.256	0.006	0.008	0.003	0.006	0.002	0.072	0.008	2.405	0.026	< LOD
67	6/1/2007 0:27	Mining	122.39	%	Final		SA03	SA03	371377.8841	7217621.887	A	undetermined	0.265	0	3.322	0	0	0	0.013	0	< LOD	0.203	0.14	0.036	90.987	0.05	3.609	0.061	0.82	0.021	0.086	0.008	0.059	0.003	0.877	0.023	0.428	0.026	0.265	0.006	0.008	0.003	0.009	0.003	0.072	0.008	2.582	0.027	< LOD
68	6/1/2007 0:05	Mining	124.41	%	Final		SA04	SA04	371379.8614	7217621.82	A	undetermined	0.259	0	3.032	0	0	0	0.012	0	< LOD	0.219	0.137	0.035	90.82	0.049	4.102	0.063	0.829	0.021	0.096	0.008	0.068	0.003	0.783	0.02	0.393	0.023	0.27	0.006	0.008	0.003	0.008	0.002	0.066	0.007	2.357	0.024	< LOD
69	6/1/2007 0:16	Mining	121.77	%	Final		SA05	SA05	371381.8211	7217621.832	A	undetermined	0.302	0	3.313	0	0	0	0.014	0	< LOD	0.242	0.16	0.038	90.724	0.052	3.65	0.063	0.789	0.021	0.09	0.009	0.066	0.004	0.85	0.022	0.69	0.03	0.263	0.006	0.007	0.003	0.009	0.002	0.068	0.008	2.575	0.027	< LOD
70	6/1/2007 0:25	Mining	121.78	%	Final		SA06	SA06	371383.8055	7217621.985	A	midden_1	0.242	0	3.223	0	0	0	0.015	0	< LOD	0.257	0.128	0.039	90.327	0.053	3.351	0.061	0.828	0.022	0.092	0.009	0.066	0.004	0.793	0.022	1.464	0.041	0.275	0.007	0.008	0.003	0.01	0.002	0.086	0.009	2.505	0.027	< LOD
71	6/1/2007 0:04	Mining	123.72	%	Final		SA07	SA07	371383.8646	7217619.965	A	midden_1	0.204	0	3.25	0	0	0	0.015	0	< LOD	0.283	0.108	0.046	87.263	0.069	2.957	0.062	0.723	0.023	0.077	0.009	0.059	0.004	0.798	0.022	4.995	0.073	0.243	0.007	0.01	0.003	0.011	0.003	0.158	0.01	2.526	0.027	< LOD
72	6/1/2007 0:14	Mining	122.7	%	Final		SA08	SA08	371381.9405	7217619.838	A	undetermined	0.336	0	3.444	0	0	0	0.015	0	< LOD	0.229	0.178	0.038	90.833	0.051	3.272	0.059	0.828	0.021	0.098	0.009	0.062	0.003	0.82	0.022	0.822	0.032	0.262	0.006	0.009	0.003	0.01	0.002	0.072	0.008	2.677	0.028	< LOD
73	6/1/2007 0:24	Mining	123.98	%	Final		SA09	SA09	371379.9111	7217619.847	A	undetermined	0.244	0	3.155	0	0	0	0.011	0	< LOD	0.228	0.129	0.035	90.752	0.052	3.947	0.062	0.829	0.021	0.077	0.008	0.062	0.003	0.82	0.021	0.503	0.026	0.277	0.006	0.008	0.003	0.007	0.002	0.076	0.008	2.452	0.026	< LOD
74	6/1/2007 0:36	Mining	123.12	%	Final		SA010	SA010	371377.9449	7217619.865	A	undetermined	0.388	0	3.474	0	0	0	0.02	0	< LOD	0.228	0.205	0.038	90.4	0.053	3.854	0.063	0.797	0.021	0.083	0.008	0.062	0.003	1.01	0.024	0.419	0.026	0.326	0.007	0.008	0.003	0.014	0.002	0.053	0.008	2.701	0.027	< LOD
75	6/1/2007 0:47	Mining	122.53	%	Final		SA011	SA011	371375.9292	7217619.895	A	undetermined	0.212	0	2.995	0	0	0	0.01	0	< LOD	0.213	0.112	0.035	91.306	0.049	3.772	0.062	0.826	0.021	0.087	0.008	0.055	0.003	0.714	0.02	0.366	0.023	0.291	0.006	0.007	0.003	0.007	0.002	0.068	0.008	2.328	0.025	< LOD
79	6/1/2007 1:09	Mining	121.55	%	Final		SA012	SA012	371374.0216	7217619.908	A	undetermined	0.387	0	3.086	0	0	0	0.009	0	< LOD	0.313	0.205	0.038	91.011	0.05	3.853	0.063	0.799	0.021	0.082	0.008	0.058	0.003	0.796	0.021	0.386	0.023	0.254	0.006	0.008	0.003	0.006	0.002	0.089	0.008	2.399	0.025	< LOD
80	6/1/2007 1:19	Mining	121.71	%	Final		SA013	SA013	371383.7392	7217623.87	A	undetermined	0.217	0	3.11	0	0	0	0.01	0	< LOD	0.225	0.115	0.035	91.226	0.048	3.533	0.06	0.806	0.021	0.093	0.008	0.058	0.003	0.805	0.021	0.546	0.027	0.255	0.006	0.007	0.003	0.007	0.002	0.077	0.008	2.417	0.025	< LOD
81	6/1/2007 1:30	Mining	121.76	%	Final		SA014	SA014	371381.6955	7217623.997	A	undetermined	0.346	0	3.508	0	0	0	0.01	0	< LOD	0.245	0.183	0.037	90.893	0.05	3.31	0.058	0.759	0.02	0.091	0.008	0.058	0.003	0.835	0.022	0.69	0.031	0.27	0.007	0.008	0.003	0.007	0.002	0.094	0.009	2.727	0.028	< LOD
82	6/1/2007 1:43	Mining	122.4	%	Final		SA015	SA015	371379.9378	7217624.054	A	undetermined	0.19	0	3.575	0	0	0	0.014	0	< LOD	0.222	0.1	0.036	91.09	0.05	3.368	0.06	0.775	0.021	0.084	0.009	0.068	0.004	0.871	0.023	0.463	0.027	0.248	0.006	0.01	0.003	0.01	0.002	0.074	0.008	2.779	0.028	< LOD
83	6/1/2007 1:50	Mining	122.24	%	Final		SA016	SA016	371377.711	7217623.99	A	undetermined	0.245	0	3.474	0	0	0	0.01	0	< LOD	0.245	0.13	0.038	91.012	0.051	3.634	0.063	0.684	0.021	0.074	0.009	0.061	0.004	0.876	0.023	0.385	0.025	0.284	0.007	0.008	0.003	0.007	0.003	0.082	0.008	2.7	0.027	< LOD
84	6/1/2007 1:57	Mining	125.18	%	Final		SA017	SA017	371375.7341	7217623.977	A	undetermined	0.297	0	3.297	0	0	0	0.01	0	< LOD	0.199	0.157	0.035	90.878	0.05	3.7	0.059	0.81	0.02	0.09	0.008	0.06	0.003	0.882	0.023	0.408	0.025	0.289	0.007	0.007	0.003	0.007	0.003	0.094	0.008	2.562	0.025	< LOD
85	6/1/2007 2:02	Mining	132.29	%	Final		SA018	SA018	371373.8649	7217623.911	A	undetermined	0.238	0	3.748	0	0	0	0.011	0	< LOD	0.302	0.126	0.037	90.454	0.045	3.56	0.06	0.812	0.021	0.095	0.008	0.06	0.003	0.896	0.023	0.644	0.03	0.26	0.006	0.009	0.003	0.008	0.003	0.101	0.007	2.914	0.024	< LOD
86	6/1/2007 2:07	Mining	122.99	%	Final		SA019	SA019	371373.8816	7217625.995	A	undetermined	0.263	0	3.327	0	0	0	0.011	0	< LOD	0.392	0.139	0.037	90.827	0.051	3.547	0.061	0.805	0.021	0.091	0.009	0.059	0.003	0.921	0.023	0.589	0.028	0.267	0.006	0.01	0.003	0.008	0.003	0.09	0.008	2.586	0.026	< LOD
87	6/1/2007 2:12	Mining	123.4	%	Final		SA020	SA020	371375.7959	7217625.992	A	undetermined	0.25	0	3.234	0	0	0	0.012	0	< LOD	0.221	0.132	0.035	91.253	0.05	3.501	0.059	0.715	0.02	0.08	0.008	0.065	0.003	0.851	0.022	0.442	0.025	0.287	0.007	0.008	0.003	0.008	0.003	0.086	0.009	2.514	0.027	< LOD
88	6/1/2007 2:18	Mining	123.95	%	Final		SA021	SA021	371377.8094	7217625.918	A	undetermined	0.332	0	2.994	0	0	0	0.011	0	< LOD	0.236	0.176	0.036	91.156	0.049	3.716	0.061	0.8	0.021	0.095	0.008	0.061	0.003	0.795	0.021	0.46	0.024	0.275	0.006	0.008	0.003	0.007	0.002	0.068	0.008	2.327	0.024	< LOD
89	6/1/2007 2:23	Mining	123.88	%	Final		SA022	SA022	371379.8175	7217625.933	A	undetermined	0.388	0	3.257	0	0	0	0.011	0	< LOD	0.277	0.205	0.038	90.762	0.051	3.696	0.062	0.817	0.021	0.093	0.008	0.059	0.003	0.862	0.022	0.56	0.028	0.262	0.006	0.008	0.003	0.008	0.002	0.082	0.008	2.532	0.026	< LOD
90	6/1/2007 2:28	Mining	122.35	%	Final		SA023	SA023	371381.7961	7217625.957	A	undetermined	0.469	0	3.36	0	0	0	0.013	0	< LOD	0.287	0.248	0.039	90.592	0.051	3.745	0.062	0.793	0.021	0.095	0.008	0.057	0.003	0.914	0.023	0.515	0.027	0.278	0.007	0.009	0.003	0.009	0.002	0.074	0.008	2.612	0.026	< LOD
91	6/1/2007 2:33	Mining	122.94	%	Final		SA024	SA024	371383.7532	7217625.993	A	undetermined	0.288	0	3.245	0	0	0	0.012	0	< LOD	0.234	0.152	0.037	90.986	0.051	3.654	0.062	0.725	0.02	0.069	0.008	0.06	0.003	0.86	0.022	0.539	0.027	0.28	0.006	0.006	0.003	0.008	0.002	0.083	0.008	2.523	0.026	< LOD
92	6/1/2007 2:38	Mining	123.83	%	Final		SA025	SA025	371383.7483	7217627.904	A	undetermined	0.552	0	3.102	0	0	0	0.009	0	< LOD	0.217	0.292	0.04	89.992	0.056	4.506	0.068	0.806	0.021	0.087	0.008	0.063	0.003	0.953	0.023	0.445	0.025	0.274	0.006	0.009	0.003	0.006	0.002	0.097	0.009	2.411	0.025	< LOD
93	6/1/2007 0:09	Mining	121.95	%	Final		SA026	SA026	371381.9683	7217627.973	A	undetermined	0.295	0	3.139	0	0	0	0.011	0	< LOD	0.26	0.156	0.035	91.417	0.047	3.34	0.058	0.736	0.02	0.08	0.008	0.06	0.003	0.887	0.022	0.486	0.026	0.252	0.006	0.007	0.003	0.007	0.002	0.075	0.008	2.44	0.025	< LOD
94	6/1/2007 0:14	Mining	121.47	%	Final		SA027	SA027	371379.9711	7217627.905	A	undetermined	0.293	0	3.193	0	0	0	0.016	0	< LOD	0.212	0.155	0.036	91.207	0.049	3.448	0.06	0.738	0.02	0.074	0.008	0.054	0.003	0.964	0.023	0.433	0.025	0.295	0.007	0.009	0.003	0.011	0.002	0.071	0.008	2.482	0.026	< LOD
95	6/1/2007 0:19	Mining	123.12	%	Final		SA028	SA028	371377.756	7217628.014	A	undetermined	0.254	0	3.386	0	0	0	0.014	0	< LOD	0.226	0.134	0.035	91.226	0.048	3.343	0.059	0.742	0.02	0.077	0.008	0.056	0.003	0.955	0.023	0.408	0.025	0.274	0.007	0.008	0.003	0.01	0.002	0.077	0.008	2.632	0.027	< LOD
96	6/1/2007 0:25	Mining	122.11	%	Final		SA029	SA029	371375.9642	7217628.045	A	undetermined	0.268	0	3.148	0	0.345	0	0.009	0	< LOD	0.241	0.142	0.035	90.975	0.049	3.676	0.06	0.74	0.02	0.076	0.008	0.059	0.003	0.858	0.022	0.414	0.024	0.263	0.006	0.007	0.003	0.006	0.002	0.071	0.008	2.447	0.025	< LOD
97	6/1/2007 0:30	Mining	122.94	%	Final		SA030	SA030	371373.9622	7217627.986	A	undetermined	0.289	0	3.158	0	0	0	0.012	0	< LOD	0.222	0.153	0.035	91.228	0.049	3.696	0.061	0.739	0.02	0.079	0.008	0.055	0.003	0.815	0.021	0.371	0.022	0.258	0.006	0.008	0.003	0.008	0.002	0.078	0.008	2.455	0.026	< LOD
98	6/1/2007 0:35	Mining	124	%	Final		SA031	SA031	371374.0512	7217629.837	A	undetermined	0.296	0	3.281	0	0	0	0.012	0	< LOD	0.209	0.157	0.036	91.047	0.049	3.62	0.06	0.742	0.02	0.09	0.008	0.056	0.003	0.841	0.021	0.47	0.025	0.268	0.006	0.008	0.003	0.008	0.002	0.079	0.008	2.55	0.025	< LOD
99	6/1/2007 0:40	Mining	122.81	%	Final		SA032	SA032	371375.8352	7217629.966	A	undetermined	0.236	0	3.319	0	0	0	0.013	0	< LOD	0.217	0.125	0.035	90.863	0.05	3.754	0.062	0.767	0.021	0.087	0.008	0.059	0.003	0.874	0.022	0.434	0.024	0.3	0.006	0.008	0.003	0.009	0.002	0.069	0.008	2.58	0.027	< LOD
100	6/1/2007 0:48	Mining	125.46	%	Final		SA033	SA033	371377.8879	7217629.953	A	undetermined	0.249	0	3.275	0	0.318	0	0.012	0	< LOD	0.231	0.132	0.034	90.706	0.051	3.657	0.058	0.75	0.019	0.087	0.008	0.056	0.003	0.888	0.022	0.524	0.026	0.291	0.007	0.008	0.003	0.008	0.002	0.091	0.008	2.546	0.026	< LOD
101	6/1/2007 0:52	Mining	122.6	%	Final		SA034	SA034	371379.7587	7217629.924	A	undetermined	0.269	0	3.167	0	0	0	0.013	0	< LOD	0.225	0.142	0.036	91.105	0.048	3.501	0.06	0.755	0.02	0.082	0.008	0.058	0.003	0.925	0.023	0.549	0.027	0.269	0.007	0.008	0.003	0.009	0.002	0.077	0.008	2.461	0.025	< LOD
102	6/1/2007 0:57	Mining	122.54	%	Final		SA035	SA035	371381.8205	7217630.044	A	undetermined	0.184	0	3.187	0	0	0	0.012	0	< LOD	0.221	0.097	0.035	91.131	0.049	3.515	0.06	0.789	0.021	0.089	0.008	0.057	0.003	0.92	0.023	0.491	0.026	0.275	0.007	0.01	0.003	0.009	0.002	0.073	0.008	2.477	0.026	< LOD
103	6/1/2007 1:00	Mining	121.11	%	Final		SA036	SA036	371383.9792	7217629.993	A	undetermined	0.31	0	2.928	0	0	0	0.012	0	< LOD	0.217	0.164	0.035	91.134	0.05	3.805	0.061	0.781	0.02	0.089	0.008	0.059	0.003	0.83	0.021	0.457	0.025	0.272	0.006	0.007	0.003	0.008	0.002	0.063	0.008	2.276	0.025	< LOD
104	6/1/2007 1:06	Mining	123.6	%	Final		SA037	SA037	371385.8695	7217630.119	A	undetermined	0.367	0	3.424	0	0	0	0.011	0	< LOD	0.21	0.194	0.038	90.383	0.052	3.945	0.063	0.79	0.021	0.089	0.008	0.058	0.003	0.906	0.023	0.53	0.027	0.281	0.007	0.009	0.003	0.008	0.002	0.083	0.008	2.661	0.027	< LOD
105	6/1/2007 1:10	Mining	122.09	%	Final		SA038	SA038	371385.7826	7217628.166	A	undetermined	0.281	0	2.903	0	0	0	0.011	0	< LOD	0.278	0.149	0.036	91.232	0.048	3.66	0.061	0.825	0.021	0.089	0.008	0.058	0.003	0.818	0.021	0.519	0.026	0.268	0.006	0.006	0.003	0.007	0.002	0.058	0.008	2.256	0.024	< LOD
106	6/1/2007 1:14	Mining	122.91	%	Final		SA039	SA039	371385.7032	7217626.199	A	undetermined	0.36	0	3.601	0	0	0	0.016	0	< LOD	0.218	0.19	0.038	90.433	0.052	3.32	0.059	0.798	0.021	0.103	0.009	0.057	0.003	0.98	0.024	0.809	0.033	0.309	0.007	0.01	0.003	0.011	0.003	0.118	0.009	2.799	0.028	< LOD
107	6/1/2007 1:20	Mining	121.9	%	Final		SA040	SA040	371385.7934	7217624.145	A	undetermined	0.398	0	3.638	0	0	0	0.011	0	< LOD	0.237	0.211	0.039	90.172	0.054	3.512	0.061	0.823	0.021	0.095	0.008	0.063	0.003	0.894	0.024	0.926	0.035	0.262	0.007	0.01	0.003	0.008	0.003	0.131	0.009	2.828	0.028	< LOD
108	6/1/2007 1:25	Mining	123.23	%	Final		SA041	SA041	371385.8081	7217622.135	A	midden_1	0.335	0	3.207	0	0	0	0.011	0	< LOD	0.39	0.177	0.042	89.08	0.06	3.18	0.061	0.771	0.022	0.089	0.009	0.057	0.004	0.761	0.021	2.975	0.057	0.245	0.007	0.008	0.003	0.007	0.003	0.094	0.009	2.493	0.026	< LOD
109	6/1/2007 1:29	Mining	121.25	%	Final		SA042	SA042	371385.9411	7217620.117	A	midden_1	0.351	0	3.489	0	0	0	0.013	0	< LOD	0.291	0.186	0.049	86.96	0.072	2.813	0.062	0.768	0.024	0.091	0.01	0.058	0.004	0.859	0.023	5.103	0.073	0.254	0.007	0.009	0.003	0.009	0.003	0.107	0.009	2.712	0.028	< LOD
110	6/1/2007 1:39	Mining	122.68	%	Final		SA043	SA043	371387.8571	7217620.129	A	midden_1	0.388	0	3.14	0	0	0	0.011	0	< LOD	0.321	0.206	0.05	86.932	0.072	2.761	0.061	0.766	0.024	0.079	0.01	0.055	0.004	0.781	0.021	5.572	0.075	0.221	0.006	0.007	0.003	0.007	0.003	0.101	0.009	2.441	0.027	< LOD
111	6/1/2007 1:43	Mining	122.85	%	Final		SA044	SA044	371387.7251	7217622.058	A	midden_1	0.398	0	3.532	0	0.392	0	0.013	0	< LOD	0.292	0.211	0.045	88.116	0.064	3.32	0.063	0.79	0.022	0.092	0.009	0.061	0.004	0.786	0.021	3.194	0.057	0.261	0.007	0.007	0.003	0.009	0.003	0.099	0.009	2.746	0.027	< LOD
112	6/1/2007 1:50	Mining	123.91	%	Final		SA045	SA045	371387.6723	7217624.055	A	undetermined	0.289	0	3.248	0	0	0	0.012	0	< LOD	0.302	0.153	0.037	90.297	0.054	3.617	0.061	0.842	0.021	0.094	0.008	0.059	0.003	0.822	0.022	1.178	0.038	0.239	0.006	0.01	0.003	0.008	0.002	0.089	0.008	2.525	0.026	< LOD
113	6/1/2007 1:54	Mining	123.74	%	Final		SA046	SA046	371387.7333	7217626.076	A	undetermined	0.314	0	3.321	0	0	0	0.014	0	< LOD	0.226	0.166	0.037	90.896	0.049	3.337	0.059	0.809	0.021	0.095	0.008	0.059	0.003	0.869	0.022	0.738	0.031	0.269	0.006	0.01	0.003	0.01	0.002	0.103	0.009	2.581	0.026	< LOD
114	6/1/2007 2:02	Mining	122.05	%	Final		SA047	SA047	371387.7116	7217628.023	A	undetermined	0.347	0	3.038	0	0.357	0	0.011	0	< LOD	0.246	0.184	0.037	90.732	0.051	3.771	0.062	0.82	0.021	0.09	0.008	0.059	0.003	0.817	0.022	0.551	0.027	0.261	0.006	0.007	0.003	0.008	0.002	0.069	0.008	2.361	0.025	< LOD
115	6/1/2007 2:07	Mining	123.18	%	Final		SA048	SA048	371387.7799	7217630.053	A	undetermined	0.369	0	3.201	0	0	0	0.009	0	< LOD	0.37	0.195	0.038	90.961	0.049	3.619	0.062	0.772	0.021	0.091	0.008	0.058	0.003	0.816	0.022	0.584	0.028	0.268	0.006	0.008	0.003	0.006	0.002	0.071	0.008	2.488	0.026	< LOD
116	6/1/2007 2:12	Mining	124.19	%	Final		SA049	SA049	371389.8226	7217629.951	A	undetermined	0.34	0	2.972	0	0	0	0.01	0	< LOD	0.338	0.18	0.037	90.87	0.05	3.995	0.064	0.816	0.021	0.095	0.009	0.233	0.005	0.716	0.02	0.349	0.022	0.295	0.006	0.005	0.003	0.007	0.002	0.066	0.008	2.31	0.024	< LOD
117	6/1/2007 2:18	Mining	124.01	%	Final		SA050	SA050	371389.7177	7217627.989	A	undetermined	0.261	0	2.944	0	0	0	0.016	0	< LOD	0.196	0.138	0.035	91.164	0.049	3.713	0.061	0.802	0.021	0.09	0.008	0.062	0.003	0.797	0.021	0.514	0.026	0.285	0.006	0.007	0.003	0.011	0.002	0.072	0.008	2.288	0.024	< LOD
118	6/1/2007 2:23	Mining	122.14	%	Final		SA051	SA051	371389.7553	7217626.073	A	undetermined	0.347	0	3.63	0	0	0	0.015	0	< LOD	0.234	0.184	0.039	90.455	0.05	3.349	0.06	0.804	0.021	0.1	0.009	0.07	0.004	0.885	0.024	0.846	0.034	0.283	0.007	0.01	0.003	0.01	0.003	0.125	0.009	2.821	0.027	< LOD
119	6/1/2007 2:35	Mining	120.66	%	Final		SA052	SA052	371389.7419	7217624.057	A	undetermined	0.344	0	3.568	0	0	0	0.013	0	< LOD	0.237	0.182	0.039	90.243	0.052	3.213	0.06	0.796	0.022	0.101	0.009	0.094	0.004	1.156	0.026	0.998	0.037	0.259	0.007	0.011	0.003	0.009	0.003	0.103	0.009	2.773	0.028	< LOD
120	6/1/2007 2:39	Mining	121.89	%	Final		SA053	SA053	371389.7742	7217622.115	A	midden_1	0.434	0	3.112	0	0	0	0.012	0	< LOD	0.293	0.23	0.049	86.958	0.071	3.131	0.064	0.751	0.023	0.082	0.009	0.056	0.004	0.736	0.021	5.223	0.073	0.231	0.006	0.007	0.003	0.008	0.003	0.095	0.009	2.419	0.026	< LOD
121	6/1/2007 2:45	Mining	123.41	%	Final		SA054	SA054	371389.843	7217620.039	A	midden_1	0.269	0	3.29	0	0	0	0.011	0	< LOD	0.417	0.143	0.054	84.357	0.082	2.236	0.058	0.719	0.024	0.081	0.01	0.054	0.004	0.657	0.021	8.772	0.094	0.215	0.007	0.009	0.003	0.007	0.003	0.118	0.009	2.557	0.027	< LOD
122	6/1/2007 2:51	Mining	123.2	%	Final		SA055	SA055	371391.8142	7217619.988	A	undetermined	0.284	0	3.38	0	0	0	0.012	0	< LOD	0.274	0.15	0.045	87.893	0.065	2.814	0.06	0.771	0.023	0.094	0.009	0.061	0.004	0.802	0.022	4.379	0.068	0.228	0.007	0.005	0.003	0.008	0.003	0.102	0.009	2.627	0.027	< LOD
123	6/1/2007 2:55	Mining	122.18	%	Final		SA056	SA056	371391.7853	7217621.968	A	undetermined	0.397	0	3.369	0	0	0	0.012	0	< LOD	0.294	0.21	0.041	89.841	0.056	3.479	0.061	0.829	0.022	0.102	0.009	0.058	0.003	0.806	0.021	1.628	0.042	0.25	0.006	0.01	0.003	0.008	0.002	0.099	0.009	2.619	0.026	< LOD
124	6/1/2007 3:02	Mining	123.02	%	Final		SA057	SA057	371391.6297	7217624.032	A	undetermined	0.38	0	3.868	0	0	0	0.011	0	< LOD	0.255	0.201	0.039	90.421	0.052	3.199	0.058	0.807	0.021	0.104	0.009	0.064	0.003	0.837	0.023	0.897	0.035	0.257	0.007	0.011	0.003	0.008	0.003	0.128	0.009	3.007	0.028	< LOD
125	6/1/2007 3:05	Mining	123.46	%	Final		SA058	SA058	371391.7233	7217626.02	A	undetermined	0.387	0	3.663	0	0	0	0.011	0	< LOD	0.295	0.205	0.038	90.479	0.05	3.632	0.061	0.809	0.021	0.089	0.008	0.058	0.003	0.817	0.023	0.614	0.03	0.272	0.007	0.008	0.003	0.008	0.003	0.105	0.009	2.848	0.027	< LOD
126	6/1/2007 3:11	Mining	123.5	%	Final		SA059	SA059	371391.7915	7217628.004	A	undetermined	0.293	0	3.606	0	0	0	0.014	0	< LOD	0.251	0.155	0.037	90.596	0.051	3.665	0.061	0.818	0.021	0.088	0.008	0.062	0.003	0.868	0.022	0.474	0.026	0.289	0.007	0.011	0.003	0.01	0.003	0.101	0.008	2.803	0.027	< LOD
127	6/1/2007 3:16	Mining	121.47	%	Final		SA060	SA060	371391.8225	7217629.948	A	undetermined	0.251	0	2.725	0	0	0	0.004	0	< LOD	0.211	0.133	0.034	91.614	0.047	3.795	0.061	0.778	0.02	0.084	0.008	0.06	0.003	0.68	0.019	0.376	0.022	0.246	0.006	0.007	0.002	< LOD	0.003	0.06	0.008	2.118	0.024	< LOD
128	6/1/2007 0:03	Mining	122.76	%	Final		SA061	SA061	371393.9444	7217630.052	A	undetermined	0.222	0	3.738	0	0	0	0.015	0	< LOD	0.268	0.117	0.036	90.58	0.049	3.354	0.06	0.797	0.021	0.093	0.009	0.06	0.003	0.899	0.023	0.707	0.031	0.279	0.007	0.012	0.003	0.01	0.003	0.131	0.009	2.905	0.028	< LOD
129	6/1/2007 0:11	Mining	127.34	%	Final		SA062	SA062	371393.832	7217627.969	A	undetermined	0.303	0	3.54	0	0	0	0.01	0	< LOD	0.308	0.16	0.036	90.568	0.048	3.747	0.061	0.82	0.021	0.093	0.008	0.057	0.003	0.801	0.022	0.551	0.027	0.282	0.007	0.008	0.003	0.007	0.002	0.088	0.008	2.752	0.025	< LOD
130	6/1/2007 0:16	Mining	122.31	%	Final		SA063	SA063	371393.746	7217626.031	A	undetermined	0.28	0	3.727	0	0	0	0.012	0	< LOD	0.236	0.148	0.037	90.377	0.051	3.522	0.061	0.794	0.021	0.09	0.008	0.052	0.003	0.806	0.022	0.835	0.033	0.288	0.007	0.009	0.003	0.008	0.003	0.101	0.009	2.897	0.028	< LOD
131	6/1/2007 0:22	Mining	122.93	%	Final		SA064	SA064	371393.6352	7217624.187	A	undetermined	0.404	0	3.527	0	0	0	0.014	0	< LOD	0.413	0.214	0.039	90.32	0.052	3.745	0.063	0.787	0.021	0.095	0.008	0.057	0.003	0.808	0.022	0.778	0.032	0.275	0.007	0.009	0.003	0.009	0.003	0.101	0.009	2.742	0.028	< LOD
132	6/1/2007 0:28	Mining	122.37	%	Final		SA065	SA065	371393.8626	7217622.01	A	undetermined	0.325	0	3.666	0	0	0	0.014	0	< LOD	0.221	0.172	0.038	90.641	0.053	3.3	0.059	0.796	0.021	0.093	0.009	0.061	0.003	0.815	0.022	0.831	0.033	0.257	0.007	0.009	0.003	0.009	0.003	0.101	0.009	2.85	0.028	< LOD
133	6/1/2007 0:34	Mining	123.42	%	Final		SA066	SA066	371393.8467	7217619.986	A	undetermined	0.316	0	3.59	0	0	0	0.017	0	< LOD	0.288	0.167	0.04	90.096	0.053	3.238	0.06	0.818	0.022	0.107	0.009	0.059	0.004	0.892	0.024	1.345	0.042	0.287	0.007	0.011	0.003	0.011	0.003	0.108	0.009	2.79	0.028	< LOD
134	6/1/2007 0:03	Mining	122.36	%	Final		SB01	SB01	371395.895	7217629.895	A	undetermined	0.299	0	3.606	0	0	0	0.012	0	< LOD	0.228	0.158	0.037	90.645	0.051	3.612	0.062	0.763	0.021	0.089	0.009	0.055	0.003	0.907	0.023	0.511	0.027	0.288	0.007	0.009	0.003	0.008	0.003	0.092	0.009	2.803	0.028	< LOD
135	6/1/2007 0:07	Mining	122.05	%	Final		SB02	SB02	371395.6532	7217628.037	A	undetermined	0.255	0	3.463	0	0	0	0.013	0	< LOD	0.287	0.135	0.036	90.911	0.05	3.45	0.06	0.786	0.021	0.093	0.008	0.06	0.003	0.852	0.023	0.575	0.029	0.275	0.007	0.008	0.003	0.009	0.003	0.097	0.009	2.692	0.027	< LOD
136	6/1/2007 0:11	Mining	123.3	%	Final		SB03	SB03	371395.7854	7217626.083	A	undetermined	0.355	0	3.29	0	0	0	0.012	0	< LOD	0.398	0.188	0.037	90.914	0.049	3.574	0.06	0.783	0.02	0.087	0.008	0.058	0.003	0.814	0.022	0.563	0.028	0.3	0.007	0.007	0.003	0.008	0.002	0.085	0.008	2.558	0.026	< LOD
137	6/1/2007 0:16	Mining	123.75	%	Final		SB04	SB04	371395.8646	7217623.995	A	undetermined	0.233	0	3.199	0	0	0	0.009	0	< LOD	0.205	0.124	0.034	91.021	0.05	3.654	0.059	0.815	0.02	0.091	0.008	0.059	0.003	0.743	0.021	0.596	0.028	0.265	0.006	0.009	0.003	0.006	0.002	0.072	0.008	2.487	0.026	< LOD
138	6/1/2007 0:19	Mining	122.11	%	Final		SB05	SB05	371395.9314	7217622.01	A	undetermined	0.258	0	3.369	0	0	0	0.014	0	< LOD	0.215	0.137	0.036	90.727	0.051	3.674	0.061	0.799	0.021	0.1	0.008	0.057	0.003	0.815	0.022	0.632	0.03	0.261	0.006	0.011	0.003	0.009	0.002	0.095	0.009	2.619	0.027	< LOD
139	6/1/2007 0:25	Mining	121	%	Final		SB06	SB06	371395.7101	7217619.988	A	undetermined	0.307	0	3.496	0	0	0	0.015	0	< LOD	0.286	0.162	0.037	90.655	0.051	3.432	0.06	0.798	0.021	0.09	0.008	0.062	0.003	0.82	0.022	0.809	0.033	0.273	0.007	0.009	0.003	0.01	0.003	0.103	0.009	2.717	0.028	< LOD
140	6/1/2007 0:32	Mining	122.52	%	Final		SB07	SB07	371397.7169	7217619.948	A	undetermined	0.255	0	3.577	0	0	0	0.014	0	< LOD	0.227	0.135	0.036	90.689	0.051	3.508	0.06	0.815	0.021	0.097	0.008	0.056	0.003	0.793	0.022	0.695	0.031	0.273	0.007	0.009	0.003	0.01	0.002	0.077	0.008	2.78	0.028	< LOD
141	6/1/2007 0:40	Mining	122.51	%	Final		SB08	SB08	371397.7072	7217622.201	A	undetermined	0.262	0	3.32	0	0	0	0.016	0	< LOD	0.233	0.139	0.035	90.907	0.051	3.67	0.06	0.807	0.021	0.092	0.008	0.054	0.003	0.785	0.022	0.534	0.027	0.265	0.007	0.009	0.003	0.011	0.002	0.083	0.008	2.58	0.027	< LOD
142	6/1/2007 0:45	Mining	122.3	%	Final		SB09	SB09	371397.8166	7217623.884	A	undetermined	0.255	0	3.2	0	0	0	0.009	0	< LOD	0.226	0.135	0.036	91.155	0.049	3.525	0.06	0.815	0.021	0.103	0.009	0.065	0.003	0.756	0.02	0.506	0.026	0.294	0.006	0.01	0.003	0.006	0.002	0.078	0.008	2.487	0.026	< LOD
143	6/1/2007 0:51	Mining	121.63	%	Final		SB010	SB010	371397.9346	7217626.076	A	undetermined	0.311	0	3.318	0	0	0	0.011	0	< LOD	0.223	0.164	0.037	91.021	0.049	3.438	0.06	0.785	0.021	0.089	0.008	0.063	0.003	0.768	0.021	0.644	0.029	0.283	0.007	0.008	0.003	0.007	0.002	0.088	0.008	2.579	0.026	< LOD
144	6/1/2007 0:56	Mining	125	%	Final		SB011a	SB011	371397.8044	7217628.161	A	undetermined	0.249	0	3.302	0	0.291	0	0.011	0	< LOD	0.246	0.132	0.036	91.003	0.05	3.489	0.06	0.78	0.021	0.091	0.008	0.065	0.003	0.803	0.021	0.442	0.025	0.282	0.007	0.008	0.003	0.007	0.002	0.093	0.008	2.567	0.026	< LOD
145	6/1/2007 0:03	Mining	122.18	%	Final		SB011b	SB011	371397.8044	7217628.161	A	undetermined	0.275	0	3.101	0	0	0	0.013	0	< LOD	0.237	0.145	0.036	91.398	0.049	3.505	0.06	0.723	0.02	0.083	0.008	0.066	0.003	0.781	0.021	0.441	0.025	0.292	0.007	0.01	0.003	0.009	0.002	0.082	0.009	2.41	0.026	< LOD
146	6/1/2007 0:08	Mining	122.82	%	Final		SB012	SB012	371397.9263	7217630.017	A	undetermined	0.286	0	2.973	0	0	0	0.013	0	< LOD	0.229	0.152	0.036	91.213	0.049	3.579	0.06	0.816	0.021	0.085	0.008	0.063	0.003	0.737	0.02	0.628	0.028	0.268	0.006	0.008	0.003	0.009	0.002	0.076	0.008	2.311	0.025	< LOD
147	6/1/2007 0:16	Mining	121.41	%	Final		SB013	SB013	371399.7418	7217630.194	A	undetermined	0.362	0	3.089	0	0	0	0.01	0	< LOD	0.348	0.191	0.037	91.047	0.05	3.664	0.062	0.809	0.021	0.093	0.008	0.108	0.004	0.81	0.021	0.453	0.025	0.263	0.006	0.007	0.003	0.007	0.002	0.083	0.008	2.401	0.026	< LOD
148	6/1/2007 0:23	Mining	123.25	%	Final		SB014	SB014	371399.9237	7217627.924	A	undetermined	0.249	0	3.024	0	0	0	0.012	0	< LOD	0.216	0.132	0.035	91.382	0.048	3.581	0.06	0.787	0.021	0.086	0.008	0.061	0.003	0.722	0.02	0.465	0.025	0.281	0.006	0.006	0.003	0.008	0.002	0.084	0.008	2.351	0.025	< LOD
149	6/1/2007 0:31	Mining	124.05	%	Final		SB015	SB015	371399.8626	7217625.816	A	undetermined	0.287	0	3.048	0	0	0	0.009	0	< LOD	0.207	0.152	0.035	91.399	0.046	3.463	0.058	0.794	0.02	0.101	0.008	0.071	0.003	0.74	0.021	0.482	0.026	0.263	0.006	0.006	0.003	0.006	0.002	0.094	0.008	2.369	0.025	< LOD
150	6/1/2007 0:39	Mining	122.21	%	Final		SB016	SB016	371399.8624	7217623.918	A	undetermined	0.249	0	3.328	0	0	0	0.013	0	< LOD	0.27	0.132	0.036	91.072	0.05	3.562	0.061	0.777	0.021	0.089	0.008	0.058	0.003	0.782	0.021	0.494	0.026	0.283	0.007	0.008	0.003	0.009	0.002	0.088	0.009	2.587	0.027	< LOD
151	6/1/2007 0:46	Mining	121.99	%	Final		SB017	SB017	371399.6978	7217622.013	A	undetermined	0.347	0	3.342	0	0	0	0.012	0	< LOD	0.245	0.183	0.037	90.707	0.052	3.625	0.061	0.792	0.021	0.099	0.008	0.063	0.003	0.841	0.022	0.644	0.029	0.278	0.007	0.006	0.003	0.008	0.002	0.089	0.009	2.598	0.027	< LOD
152	6/1/2007 0:53	Mining	123.19	%	Final		SB018	SB018	371399.7	7217620.091	A	undetermined	0.318	0	3.254	0	0	0	0.016	0	< LOD	0.222	0.168	0.037	90.761	0.051	3.437	0.06	0.78	0.021	0.098	0.009	0.057	0.003	0.828	0.022	0.878	0.033	0.273	0.006	0.009	0.003	0.011	0.002	0.106	0.009	2.53	0.026	< LOD
153	6/1/2007 0:10	Mining	123.2	%	Final		SB019	SB019	371401.7112	7217619.948	A	undetermined	0.281	0	3.016	0	0.677	0	0.009	0	0.408	0.174	0.149	0.037	90.8	0.05	3.706	0.062	0.797	0.021	0.087	0.008	0.068	0.003	0.777	0.021	0.458	0.025	0.25	0.006	0.006	0.003	0.006	0.002	0.08	0.008	2.344	0.025	< LOD
154	6/1/2007 0:14	Mining	124.37	%	Final		SB020	SB020	371401.9251	7217622.016	A	undetermined	0.351	0	3.211	0	0.328	0	0.012	0	< LOD	0.232	0.186	0.035	90.749	0.051	3.562	0.058	0.763	0.02	0.096	0.008	0.07	0.003	0.787	0.021	0.66	0.029	0.268	0.006	0.008	0.003	0.008	0.002	0.098	0.009	2.496	0.026	< LOD
155	6/1/2007 0:19	Mining	121.48	%	Final		SB021	SB021	371402.0069	7217623.857	A	undetermined	0.298	0	3.297	0	0	0	0.01	0	< LOD	0.226	0.157	0.037	90.893	0.05	3.526	0.06	0.819	0.021	0.1	0.009	0.063	0.003	0.77	0.021	0.676	0.029	0.262	0.006	0.009	0.003	0.007	0.002	0.087	0.008	2.563	0.027	< LOD
156	6/1/2007 0:23	Mining	123.55	%	Final		SB022	SB022	371401.964	7217626.157	A	undetermined	0.287	0	3.347	0	0	0	0.013	0	< LOD	0.22	0.152	0.036	91.074	0.049	3.416	0.059	0.794	0.021	0.099	0.008	0.057	0.003	0.74	0.021	0.631	0.028	0.261	0.006	0.008	0.003	0.009	0.002	0.095	0.008	2.601	0.026	< LOD
157	6/1/2007 0:31	Mining	122.97	%	Final		SB023	SB023	371401.8849	7217628.007	A	undetermined	0.243	0	2.728	0	0	0	0.01	0	< LOD	0.21	0.129	0.035	91.53	0.048	3.724	0.061	0.803	0.021	0.087	0.008	0.065	0.003	0.685	0.019	0.475	0.024	0.227	0.006	0.006	0.002	0.007	0.002	0.079	0.008	2.121	0.023	< LOD
158	6/1/2007 0:36	Mining	122.4	%	Final		SB024	SB024	371401.9731	7217629.902	A	undetermined	0.26	0	2.953	0	0	0	0.01	0	< LOD	0.205	0.138	0.035	91.29	0.048	3.746	0.061	0.828	0.021	0.091	0.008	0.061	0.003	0.712	0.02	0.414	0.024	0.281	0.006	0.006	0.003	0.007	0.002	0.071	0.008	2.295	0.025	< LOD
159	6/1/2007 0:54	Mining	121.61	%	Final		SB025	SB025	371403.8776	7217629.863	A	undetermined	0.371	0	3.163	0	0	0	0.01	0	< LOD	0.211	0.196	0.037	90.936	0.049	3.868	0.062	0.794	0.021	0.094	0.008	0.058	0.003	0.7	0.02	0.488	0.025	0.267	0.006	0.009	0.003	0.007	0.002	0.067	0.008	2.459	0.026	< LOD
160	6/1/2007 0:59	Mining	123.79	%	Final		SB026	SB026	371403.9944	7217628.011	A	undetermined	0.278	0	2.87	0	0	0	0.01	0	< LOD	0.2	0.147	0.033	91.487	0.049	3.72	0.059	0.782	0.02	0.086	0.008	0.058	0.003	0.677	0.019	0.436	0.023	0.245	0.006	0.006	0.003	0.007	0.002	0.071	0.008	2.231	0.025	< LOD
161	6/1/2007 1:04	Mining	122.55	%	Final		SB027	SB027	371403.8143	7217626.045	A	undetermined	0.199	0	3.458	0	0	0	0.011	0	< LOD	0.223	0.106	0.036	90.932	0.049	3.417	0.06	0.801	0.021	0.101	0.009	0.066	0.003	0.781	0.022	0.672	0.029	0.268	0.006	0.008	0.003	0.007	0.003	0.092	0.009	2.688	0.027	< LOD
162	6/1/2007 1:08	Mining	124.08	%	Final		SB028	SB028	371403.9639	7217624.155	A	undetermined	0.278	0	3.149	0	0	0	0.011	0	< LOD	0.29	0.147	0.036	90.998	0.049	3.561	0.06	0.824	0.021	0.105	0.008	0.066	0.003	0.912	0.022	0.539	0.027	0.254	0.006	0.007	0.003	0.007	0.002	0.077	0.008	2.447	0.026	< LOD
163	6/1/2007 0:06	Mining	121.28	%	Final		SB029a	SB029	371403.999	7217622.031	A	undetermined	0.277	0	3.259	0	0	0	0.017	0	< LOD	0.211	0.147	0.036	90.792	0.05	3.726	0.062	0.787	0.021	0.098	0.008	0.061	0.003	0.777	0.021	0.646	0.029	0.262	0.006	0.009	0.003	0.012	0.002	0.091	0.008	2.533	0.026	< LOD
164	6/1/2007 0:09	Mining	122.31	%	Final		SB029b	SB029	371403.999	7217622.031	A	undetermined	0.262	0	3.151	0	0.281	0	0.016	0	< LOD	0.245	0.139	0.036	90.761	0.051	3.673	0.062	0.796	0.021	0.1	0.009	0.065	0.003	0.786	0.021	0.624	0.028	0.269	0.006	0.006	0.003	0.011	0.002	0.093	0.009	2.449	0.026	< LOD
165	6/1/2007 0:15	Mining	121.7	%	Final		SB029c	SB029	371403.999	7217622.031	A	undetermined	0.397	0	3.253	0	0	0	0.016	0	< LOD	0.217	0.21	0.038	90.831	0.05	3.704	0.062	0.776	0.021	0.091	0.008	0.057	0.003	0.757	0.021	0.618	0.028	0.247	0.006	0.009	0.003	0.011	0.002	0.097	0.009	2.529	0.026	< LOD
166	6/1/2007 0:20	Mining	123.27	%	Final		SB030a	SB030	371403.9436	7217620.245	A	undetermined	0.307	0	3.292	0	0	0	0.013	0	< LOD	0.233	0.163	0.037	90.777	0.05	3.721	0.062	0.827	0.021	0.102	0.009	0.059	0.003	0.765	0.021	0.547	0.027	0.29	0.007	0.008	0.003	0.009	0.002	0.114	0.009	2.559	0.026	< LOD
167	6/1/2007 0:27	Mining	122.99	%	Final		SB030b	SB030	371403.9436	7217620.245	A	undetermined	0.332	0	3.266	0	0	0	0.013	0	< LOD	0.223	0.175	0.037	90.763	0.05	3.732	0.062	0.828	0.021	0.094	0.008	0.063	0.003	0.791	0.022	0.564	0.028	0.269	0.007	0.008	0.003	0.009	0.002	0.105	0.009	2.539	0.026	< LOD
168	6/1/2007 0:32	Mining	123.81	%	Final		SB030c	SB030	371403.9436	7217620.245	A	undetermined	0.245	0	3.46	0	0	0	0.014	0	< LOD	0.271	0.13	0.036	90.566	0.05	3.791	0.062	0.82	0.021	0.103	0.009	0.064	0.003	0.816	0.022	0.549	0.028	0.273	0.007	0.01	0.003	0.01	0.003	0.115	0.009	2.69	0.027	< LOD
169	6/1/2007 0:36	Mining	123.24	%	Final		SB030d	SB030	371403.9436	7217620.245	A	undetermined	0.295	0	3.296	0	0	0	0.013	0	< LOD	0.218	0.156	0.037	90.807	0.051	3.723	0.062	0.824	0.021	0.092	0.008	0.06	0.003	0.774	0.021	0.538	0.027	0.279	0.007	0.007	0.003	0.009	0.003	0.111	0.009	2.562	0.026	< LOD
170	6/1/2007 0:46	Mining	123.75	%	Final		SB031	SB031	371403.8435	7217618.073	A	undetermined	0.266	0	3.418	0	0	0	0.014	0	< LOD	0.284	0.141	0.036	90.845	0.05	3.547	0.06	0.794	0.021	0.1	0.008	0.06	0.003	0.828	0.022	0.577	0.029	0.271	0.007	0.011	0.003	0.009	0.003	0.101	0.008	2.657	0.026	< LOD
172	6/1/2007 0:04	Mining	123.03	%	Final		SB032	SB032	371403.9495	7217616.141	A	undetermined	0.335	0	3.739	0	0	0	0.014	0	< LOD	0.197	0.177	0.037	90.514	0.051	3.365	0.059	0.748	0.02	0.1	0.009	0.056	0.003	0.873	0.023	0.767	0.032	0.284	0.007	0.008	0.003	0.01	0.003	0.121	0.009	2.906	0.028	< LOD
173	6/1/2007 0:08	Mining	122.11	%	Final		SB033	SB033	371403.9139	7217614.009	A	undetermined	0.249	0	3.271	0	0	0	0.011	0	< LOD	0.349	0.132	0.035	90.874	0.049	3.325	0.058	0.729	0.02	0.109	0.008	0.058	0.003	0.83	0.022	0.966	0.035	0.264	0.007	0.009	0.003	0.008	0.003	0.1	0.009	2.543	0.026	< LOD
175	6/1/2007 0:09	Mining	122.17	%	Final		SB035	SB035	371403.7541	7217610.119	A	undetermined	0.296	0	3.289	0	0.451	0	0.012	0	0.272	0.167	0.157	0.036	90.557	0.054	3.452	0.059	0.766	0.02	0.101	0.008	0.057	0.003	0.826	0.022	0.763	0.032	0.308	0.007	0.008	0.003	0.008	0.003	0.104	0.009	2.557	0.027	< LOD
176	6/1/2007 0:13	Mining	122.06	%	Final		SB034	SB034	371403.7951	7217612.047	A	undetermined	0.287	0	3.16	0	0	0	0.013	0	< LOD	0.235	0.152	0.037	90.754	0.05	3.524	0.061	0.714	0.021	0.103	0.009	0.058	0.003	1.014	0.024	0.783	0.032	0.267	0.007	0.008	0.003	0.009	0.003	0.101	0.009	2.456	0.026	< LOD
177	6/1/2007 0:18	Mining	122.35	%	Final		SB036	SB036	371401.9483	7217609.999	A	undetermined	0.331	0	3.678	0	0	0	0.018	0	< LOD	0.3	0.175	0.039	90.298	0.053	3.361	0.06	0.738	0.021	0.086	0.009	0.068	0.004	1.069	0.026	0.832	0.035	0.294	0.007	0.01	0.003	0.012	0.003	0.129	0.009	2.859	0.028	< LOD
178	6/1/2007 0:22	Mining	122.66	%	Final		SB037	SB037	371401.7009	7217612.157	A	undetermined	0.275	0	3.149	0	0	0	0.016	0	< LOD	0.233	0.146	0.037	91.167	0.049	3.414	0.06	0.676	0.02	0.095	0.009	0.063	0.004	0.815	0.021	0.704	0.029	0.287	0.007	0.01	0.003	0.011	0.002	0.104	0.009	2.448	0.026	< LOD
179	6/1/2007 0:26	Mining	122.31	%	Final		SB038	SB038	371401.675	7217614.12	A	undetermined	0.276	0	3.354	0	0	0	0.011	0	< LOD	0.366	0.146	0.036	90.793	0.05	3.443	0.059	0.785	0.021	0.093	0.008	0.062	0.003	0.83	0.022	0.782	0.032	0.269	0.007	0.009	0.003	0.007	0.003	0.108	0.009	2.607	0.027	< LOD
180	6/1/2007 0:30	Mining	121.52	%	Final		SB039	SB039	371401.8358	7217616.143	A	undetermined	0.264	0	3.56	0	0	0	0.015	0	< LOD	0.302	0.14	0.036	90.684	0.05	3.374	0.059	0.78	0.021	0.107	0.009	0.06	0.003	0.821	0.022	0.819	0.033	0.263	0.007	0.007	0.003	0.01	0.003	0.1	0.009	2.767	0.027	< LOD
181	6/1/2007 0:35	Mining	122.81	%	Final		SB040	SB040	371401.8135	7217618.222	A	undetermined	0.27	0	3.026	0	0	0	0.012	0	< LOD	0.265	0.143	0.036	91.362	0.047	3.59	0.06	0.807	0.021	0.094	0.008	0.058	0.003	0.727	0.019	0.477	0.024	0.229	0.006	0.008	0.003	0.008	0.002	0.086	0.008	2.352	0.025	< LOD
182	6/1/2007 0:41	Mining	124.54	%	Final		SB041	SB041	371399.9577	7217618.073	A	undetermined	0.315	0	3.228	0	0	0	0.014	0	< LOD	0.393	0.167	0.037	90.526	0.052	3.918	0.064	0.803	0.021	0.1	0.009	0.061	0.003	0.779	0.021	0.687	0.029	0.277	0.006	0.008	0.003	0.01	0.002	0.087	0.008	2.509	0.026	< LOD
183	6/1/2007 0:45	Mining	124.56	%	Final		SB042	SB042	371399.8959	7217616.078	A	undetermined	0.272	0	3.299	0	0	0	0.016	0	< LOD	0.216	0.144	0.037	90.692	0.051	3.739	0.062	0.806	0.021	0.096	0.008	0.057	0.003	0.819	0.022	0.656	0.029	0.249	0.006	0.009	0.003	0.011	0.002	0.091	0.008	2.565	0.026	< LOD
184	6/1/2007 0:49	Mining	124.25	%	Final		SB043	SB043	371399.7569	7217614.079	A	undetermined	0.255	0	3.249	0	0	0	0.017	0	< LOD	0.23	0.135	0.037	90.701	0.051	3.665	0.062	0.807	0.021	0.104	0.009	0.055	0.003	0.788	0.021	0.773	0.031	0.269	0.006	0.008	0.003	0.011	0.002	0.095	0.008	2.525	0.025	< LOD
185	6/1/2007 0:53	Mining	122.67	%	Final		SB044	SB044	371399.77	7217612.232	A	undetermined	0.311	0	3.555	0	0	0	0.017	0	< LOD	0.204	0.165	0.039	90.195	0.051	3.414	0.061	0.806	0.022	0.123	0.009	0.056	0.003	0.851	0.023	1.158	0.038	0.261	0.007	0.01	0.003	0.012	0.003	0.121	0.009	2.764	0.027	< LOD
186	6/1/2007 1:00	Mining	123.72	%	Final		SB045	SB045	371399.9313	7217609.766	A	undetermined	0.236	0	3.137	0	0	0	0.013	0	< LOD	0.236	0.125	0.038	90.272	0.051	3.253	0.06	0.802	0.021	0.125	0.009	0.058	0.003	0.795	0.022	1.683	0.044	0.24	0.006	0.006	0.003	0.009	0.003	0.133	0.009	2.438	0.025	< LOD
187	6/1/2007 1:05	Mining	122.65	%	Final		SB046	SB046	371397.8504	7217610.017	A	undetermined	0.308	0	3.251	0	0	0	0.013	0	< LOD	0.434	0.163	0.039	90.016	0.052	3.361	0.061	0.796	0.022	0.125	0.009	0.061	0.004	0.808	0.022	1.653	0.044	0.256	0.007	0.008	0.003	0.009	0.003	0.153	0.01	2.527	0.026	< LOD
188	6/1/2007 1:07	Mining	123.13	%	Final		SB047	SB047	371397.9087	7217612.106	A	undetermined	0.222	0	3.504	0	0	0	0.014	0	< LOD	0.245	0.118	0.037	90.403	0.052	3.342	0.06	0.834	0.022	0.109	0.009	0.059	0.003	0.876	0.023	1.044	0.036	0.281	0.007	0.009	0.003	0.009	0.003	0.133	0.009	2.723	0.026	< LOD
189	6/1/2007 1:14	Mining	123.4	%	Final		SB048	SB048	371397.8654	7217614.1	A	undetermined	0.338	0	3.203	0	0	0	0.011	0	< LOD	0.228	0.179	0.038	90.586	0.049	3.7	0.062	0.826	0.021	0.108	0.009	0.06	0.003	0.833	0.022	0.771	0.032	0.271	0.007	0.009	0.003	0.008	0.003	0.094	0.008	2.49	0.025	< LOD
190	6/1/2007 1:19	Mining	122.47	%	Final		SB049	SB049	371397.9943	7217616.061	A	undetermined	0.319	0	3.254	0	0	0	0.015	0	< LOD	0.207	0.169	0.038	90.607	0.051	3.546	0.061	0.817	0.021	0.095	0.008	0.057	0.003	0.81	0.022	0.931	0.033	0.263	0.006	0.01	0.003	0.01	0.002	0.091	0.008	2.53	0.025	< LOD
191	6/1/2007 1:24	Mining	122.09	%	Final		SB050a	SB050	371397.7189	7217617.878	A	undetermined	0.317	0	3.249	0	0	0	0.013	0	< LOD	0.237	0.168	0.037	90.806	0.051	3.609	0.061	0.807	0.021	0.099	0.008	0.056	0.003	0.805	0.021	0.709	0.03	0.255	0.006	0.007	0.003	0.009	0.002	0.086	0.008	2.525	0.026	< LOD
192	6/1/2007 1:28	Mining	122.24	%	Final		SB050b	SB050	371397.7189	7217617.878	A	undetermined	0.288	0	3.297	0	0	0	0.012	0	< LOD	0.348	0.152	0.037	90.795	0.049	3.618	0.061	0.811	0.021	0.102	0.008	0.057	0.003	0.765	0.021	0.698	0.03	0.275	0.007	0.009	0.003	0.008	0.002	0.088	0.008	2.563	0.026	< LOD
194	6/1/2007 1:34	Mining	122.64	%	Final		SB050c	SB050	371397.7189	7217617.878	A	undetermined	0.314	0	3.236	0	0	0	0.014	0	< LOD	0.224	0.166	0.037	90.707	0.05	3.642	0.062	0.782	0.021	0.105	0.009	0.057	0.003	0.828	0.022	0.767	0.031	0.255	0.006	0.011	0.003	0.01	0.002	0.093	0.008	2.515	0.026	< LOD
195	6/1/2007 1:40	Mining	121.99	%	Final		SB051	SB051	371395.8961	7217618.158	A	undetermined	0.34	0	3.398	0	0	0	0.013	0	< LOD	0.368	0.18	0.037	90.547	0.052	3.626	0.061	0.766	0.021	0.086	0.008	0.061	0.003	0.857	0.022	0.754	0.031	0.289	0.007	0.011	0.003	0.009	0.002	0.104	0.009	2.641	0.027	< LOD
196	6/1/2007 1:44	Mining	122.97	%	Final		SB052	SB052	371395.72	7217616.072	A	undetermined	0.294	0	3.616	0	0	0	0.013	0	< LOD	0.24	0.156	0.038	90.319	0.052	3.414	0.06	0.812	0.021	0.098	0.009	0.059	0.003	0.849	0.023	1.04	0.037	0.25	0.007	0.008	0.003	0.009	0.003	0.109	0.009	2.811	0.027	< LOD
197	6/1/2007 1:50	Mining	122.41	%	Final		SB053	SB053	371395.7235	7217614.069	A	undetermined	0.274	0	3.307	0	0	0	0.012	0	< LOD	0.225	0.145	0.037	90.725	0.05	3.325	0.059	0.792	0.021	0.109	0.009	0.057	0.003	0.829	0.022	1	0.035	0.28	0.007	0.008	0.003	0.009	0.002	0.094	0.008	2.571	0.026	< LOD
198	6/1/2007 1:57	Mining	122.8	%	Final		SB054	SB054	371395.7476	7217612.153	A	undetermined	0.263	0	3.668	0	0.346	0	0.015	0	< LOD	0.264	0.139	0.039	89.957	0.053	3.322	0.061	0.778	0.021	0.102	0.009	0.061	0.004	0.897	0.023	1.23	0.039	0.253	0.007	0.009	0.003	0.011	0.003	0.118	0.009	2.851	0.028	< LOD
199	6/1/2007 2:02	Mining	124.15	%	Final		SB055	SB055	371393.8372	7217612.025	A	undetermined	0.377	0	3.863	0	0	0	0.017	0	< LOD	0.247	0.199	0.04	89.984	0.054	3.085	0.059	0.776	0.021	0.097	0.009	0.063	0.004	0.935	0.024	1.361	0.042	0.239	0.007	0.011	0.003	0.012	0.003	0.168	0.01	3.003	0.03	< LOD
200	6/1/2007 2:07	Mining	120.96	%	Final		SB056	SB056	371393.7648	7217614.067	A	undetermined	0.477	0	3.548	0	0	0	0.013	0	< LOD	0.239	0.253	0.041	89.971	0.054	3.525	0.061	0.791	0.021	0.106	0.009	0.058	0.003	0.856	0.023	1.223	0.039	0.259	0.007	0.006	0.003	0.009	0.003	0.121	0.009	2.758	0.028	< LOD
201	6/1/2007 2:12	Mining	121.91	%	Final		SB057	SB057	371393.8089	7217616.11	A	undetermined	0.286	0	3.339	0	0	0	0.015	0	< LOD	0.355	0.151	0.037	90.601	0.05	3.426	0.06	0.82	0.021	0.103	0.009	0.058	0.003	0.795	0.022	1.013	0.036	0.256	0.006	0.01	0.003	0.01	0.002	0.092	0.008	2.596	0.027	< LOD
202	6/1/2007 2:17	Mining	122.9	%	Final		SB058	SB058	371393.7502	7217618.049	A	undetermined	0.292	0	3.245	0	0	0	0.012	0	< LOD	0.237	0.155	0.037	90.659	0.05	3.4	0.06	0.831	0.021	0.098	0.009	0.061	0.003	0.819	0.022	1.033	0.036	0.255	0.006	0.01	0.003	0.008	0.002	0.086	0.008	2.522	0.026	< LOD
203	6/1/2007 2:23	Mining	122.5	%	Final		SB059	SB059	371391.8903	7217618.062	A	undetermined	0.418	0	3.373	0	0	0	0.014	0	< LOD	0.245	0.221	0.042	89.587	0.053	3.231	0.061	0.786	0.022	0.107	0.009	0.058	0.004	0.84	0.023	2.12	0.05	0.243	0.007	0.009	0.003	0.01	0.002	0.106	0.009	2.622	0.027	< LOD
204	6/1/2007 2:27	Mining	123.64	%	Final		SB060	SB060	371391.7971	7217616.071	A	undetermined	0.274	0	3.252	0	0	0	0.009	0	< LOD	0.234	0.145	0.037	90.799	0.05	3.418	0.06	0.785	0.021	0.097	0.009	0.056	0.003	0.744	0.02	1.042	0.034	0.231	0.006	0.007	0.003	0.006	0.002	0.079	0.008	2.528	0.026	< LOD
205	6/1/2007 2:34	Mining	122	%	Final		SB061	SB061	371391.7816	7217613.924	A	undetermined	0.28	0	3.67	0	0	0	0.015	0	< LOD	0.236	0.148	0.038	90.281	0.053	3.518	0.062	0.785	0.021	0.089	0.009	0.06	0.004	0.863	0.023	0.958	0.036	0.264	0.007	0.009	0.003	0.01	0.003	0.094	0.009	2.853	0.029	< LOD
206	6/1/2007 2:39	Mining	123.83	%	Final		SB062	SB062	371391.8514	7217612.11	A	undetermined	0.409	0	3.585	0	0	0	0.016	0	< LOD	0.231	0.216	0.04	90.446	0.052	3.172	0.059	0.782	0.021	0.099	0.009	0.056	0.004	0.904	0.024	1.019	0.037	0.279	0.007	0.01	0.003	0.011	0.003	0.151	0.009	2.787	0.027	< LOD
207	6/1/2007 2:44	Mining	121.89	%	Final		SB063	SB063	371389.9181	7217612.078	A	undetermined	0.299	0	3.532	0	0	0	0.018	0	< LOD	0.414	0.158	0.04	89.989	0.053	3.311	0.061	0.815	0.022	0.103	0.009	0.059	0.004	0.865	0.023	1.451	0.043	0.281	0.007	0.009	0.003	0.012	0.003	0.135	0.009	2.746	0.028	< LOD
208	6/1/2007 2:48	Mining	123.14	%	Final		SB064	SB064	371389.9505	7217613.861	A	undetermined	0.265	0	3.29	0	0	0	0.015	0	< LOD	0.421	0.14	0.038	90.543	0.051	3.274	0.06	0.804	0.022	0.103	0.009	0.06	0.003	0.822	0.022	1.285	0.038	0.235	0.006	0.008	0.003	0.01	0.002	0.102	0.009	2.557	0.026	< LOD
209	6/1/2007 2:53	Mining	122.1	%	Final		SB065	SB065	371389.9611	7217615.966	A	undetermined	0.363	0	3.467	0	0	0	0.014	0	< LOD	0.221	0.192	0.039	90.242	0.052	3.402	0.061	0.768	0.021	0.109	0.009	0.057	0.003	0.786	0.022	1.296	0.04	0.269	0.007	0.009	0.003	0.01	0.003	0.105	0.009	2.695	0.027	< LOD
210	6/1/2007 2:57	Mining	123.75	%	Final		SB066	SB066	371389.9091	7217618.027	A	undetermined	0.285	0	3.264	0	0	0	0.01	0	< LOD	0.244	0.151	0.039	89.361	0.06	3.181	0.058	0.772	0.021	0.094	0.008	0.055	0.003	0.75	0.021	2.676	0.053	0.251	0.006	0.007	0.003	0.007	0.002	0.097	0.009	2.537	0.027	< LOD
211	6/1/2007 3:01	Mining	122.49	%	Final		SB067	SB067	371387.8503	7217618.059	A	midden_1	0.306	0	3.469	0	0	0	0.017	0	< LOD	0.449	0.162	0.049	86.89	0.071	2.739	0.061	0.734	0.023	0.087	0.01	0.051	0.004	0.801	0.022	5.403	0.076	0.235	0.007	0.009	0.003	0.012	0.003	0.108	0.009	2.697	0.028	< LOD
212	6/1/2007 3:06	Mining	122.28	%	Final		SB068	SB068	371387.8292	7217616.07	A	undetermined	0.267	0	3.453	0	0	0	0.015	0	< LOD	0.323	0.141	0.039	89.835	0.054	3.304	0.061	0.759	0.021	0.089	0.009	0.064	0.004	0.814	0.022	1.912	0.046	0.249	0.006	0.008	0.003	0.01	0.002	0.073	0.008	2.684	0.028	< LOD
213	6/1/2007 3:10	Mining	123.3	%	Final		SB069	SB069	371387.7592	7217614.073	A	undetermined	0.279	0	3.426	0	0	0	0.014	0	< LOD	0.229	0.148	0.037	90.814	0.049	3.01	0.057	0.767	0.021	0.098	0.009	0.058	0.003	0.815	0.022	1.208	0.038	0.25	0.006	0.007	0.003	0.009	0.002	0.095	0.008	2.663	0.027	< LOD
214	6/1/2007 3:14	Mining	121.56	%	Final		SB070	SB070	371387.7676	7217612.12	A	undetermined	0.209	0	3.186	0	0	0	0.017	0	< LOD	0.207	0.111	0.036	90.782	0.049	3.339	0.059	0.802	0.021	0.1	0.009	0.056	0.003	0.79	0.022	1.136	0.037	0.24	0.006	0.007	0.003	0.011	0.002	0.095	0.008	2.477	0.026	< LOD
215	6/1/2007 3:18	Mining	140.28	%	Final		SB071	SB071	371387.8965	7217610.201	A	undetermined	0.491	0	3.696	0	0	0	0.013	0	< LOD	0.376	0.26	0.042	89.59	0.043	3.598	0.062	0.818	0.022	0.108	0.009	0.062	0.004	0.89	0.024	1.267	0.041	0.269	0.007	0.008	0.003	0.009	0.003	0.179	0.008	2.873	0.022	< LOD
216	6/1/2007 4:17	Mining	123.14	%	Final		SB072	SB072	371385.7641	7217610.069	A	undetermined	0.242	0	3.37	0	0.491	0	0.016	0	0.296	0.175	0.128	0.037	90.356	0.053	3.344	0.06	0.807	0.021	0.103	0.009	0.059	0.003	0.835	0.022	1.001	0.035	0.251	0.006	0.01	0.003	0.011	0.002	0.119	0.009	2.619	0.027	< LOD
217	6/1/2007 4:22	Mining	122.24	%	Final		SB073	SB073	371385.8083	7217612.137	A	undetermined	0.268	0	3.203	0	0	0	0.012	0	< LOD	0.348	0.142	0.037	90.853	0.049	3.359	0.059	0.836	0.021	0.096	0.008	0.059	0.003	0.806	0.022	0.92	0.034	0.284	0.007	0.007	0.003	0.009	0.002	0.083	0.008	2.49	0.026	< LOD
219	6/1/2007 4:28	Mining	121.85	%	Final		SB074	SB074	371385.5922	7217614.167	A	undetermined	0.369	0	3.798	0	0.488	0	0.015	0	0.294	0.18	0.195	0.04	89.856	0.056	3.187	0.059	0.812	0.022	0.101	0.009	0.06	0.004	0.931	0.024	1.144	0.039	0.28	0.007	0.009	0.003	0.01	0.003	0.103	0.009	2.952	0.029	< LOD
220	6/1/2007 4:32	Mining	122.3	%	Final		SB075	SB075	371385.8361	7217616.142	A	midden_1	0.284	0	3.816	0	0	0	0.013	0	< LOD	0.27	0.15	0.042	88.658	0.061	3.207	0.061	0.809	0.022	0.104	0.009	0.06	0.004	0.825	0.022	2.768	0.055	0.258	0.007	0.009	0.003	0.009	0.003	0.099	0.009	2.966	0.028	< LOD
221	6/1/2007 4:37	Mining	122.44	%	Final		SB076	SB076	371385.8326	7217618.136	A	midden_1	0.261	0	3.496	0	0	0	0.014	0	< LOD	0.265	0.138	0.042	88.683	0.062	3.336	0.063	0.821	0.023	0.084	0.009	0.057	0.004	0.95	0.023	2.771	0.055	0.258	0.007	0.009	0.003	0.009	0.003	0.092	0.009	2.718	0.027	< LOD
222	6/1/2007 4:41	Mining	121.6	%	Final		SB077	SB077	371383.8404	7217610.081	A	undetermined	0.305	0	3.329	0	0	0	0.012	0	< LOD	0.213	0.162	0.037	90.657	0.051	3.493	0.06	0.812	0.021	0.096	0.008	0.055	0.003	0.798	0.022	0.951	0.035	0.219	0.006	0.009	0.003	0.008	0.002	0.084	0.008	2.588	0.027	< LOD
223	6/1/2007 4:46	Mining	122.68	%	Final		SB078	SB078	371383.7955	7217611.983	A	undetermined	0.287	0	3.262	0	0	0	0.013	0	< LOD	0.222	0.152	0.037	90.512	0.051	3.673	0.062	0.842	0.021	0.101	0.009	0.06	0.003	0.856	0.022	0.869	0.032	0.245	0.006	0.008	0.003	0.009	0.002	0.074	0.008	2.536	0.026	< LOD
224	6/1/2007 4:52	Mining	121.77	%	Final		SB079	SB079	371383.8626	7217613.801	A	undetermined	0.277	0	3.339	0	0	0	0.014	0	< LOD	0.243	0.147	0.038	90.324	0.052	3.525	0.062	0.856	0.022	0.107	0.009	0.063	0.004	0.914	0.023	1.043	0.035	0.263	0.006	0.01	0.003	0.01	0.002	0.081	0.008	2.595	0.027	< LOD
225	6/1/2007 4:55	Mining	121.5	%	Final		SB080	SB080	371383.9289	7217615.997	A	undetermined	0.359	0	3.441	0	0	0	0.016	0	< LOD	0.451	0.19	0.044	88.614	0.063	3.385	0.063	0.821	0.023	0.095	0.009	0.06	0.004	0.885	0.023	2.854	0.056	0.236	0.006	0.008	0.003	0.011	0.003	0.092	0.009	2.675	0.027	< LOD
226	6/1/2007 5:01	Mining	122.65	%	Final		SB081	SB081	371383.7772	7217617.975	A	midden_1	0.38	0	3.445	0	0.468	0	0.011	0	0.283	0.177	0.201	0.04	89.492	0.059	3.69	0.062	0.815	0.021	0.089	0.008	0.06	0.003	0.809	0.022	1.416	0.04	0.293	0.007	0.008	0.003	0.008	0.002	0.073	0.008	2.678	0.027	< LOD
227	6/1/2007 5:12	Mining	121.92	%	Final		SC01	SC01	371403.7972	7217608.07	A	undetermined	0.351	0	3.345	0	0	0	0.014	0	< LOD	0.32	0.186	0.038	90.411	0.051	3.523	0.061	0.758	0.021	0.098	0.008	0.058	0.003	0.842	0.022	1.041	0.036	0.279	0.007	0.009	0.003	0.01	0.003	0.119	0.009	2.6	0.027	< LOD
228	6/1/2007 5:27	Mining	122.53	%	Final		SC02a	SC02	371403.856	7217605.985	A	undetermined	0.322	0	3.07	0	0	0	0.012	0	< LOD	0.333	0.171	0.037	90.964	0.049	3.384	0.06	0.764	0.021	0.107	0.009	0.07	0.004	0.79	0.021	0.937	0.033	0.246	0.006	0.007	0.003	0.008	0.002	0.1	0.009	2.386	0.025	< LOD
229	6/1/2007 5:30	Mining	121.41	%	Final		SC02b	SC02	371403.856	7217605.985	A	undetermined	0.241	0	3.171	0	0	0	0.01	0	< LOD	0.257	0.127	0.036	90.774	0.052	3.504	0.06	0.771	0.021	0.106	0.009	0.085	0.004	0.79	0.021	0.941	0.033	0.251	0.006	0.007	0.003	0.007	0.002	0.106	0.009	2.464	0.026	< LOD
230	6/1/2007 5:33	Mining	121.99	%	Final		SC02c	SC02	371403.856	7217605.985	A	undetermined	0.294	0	3.055	0	0	0	0.015	0	< LOD	0.22	0.155	0.037	91.018	0.049	3.372	0.059	0.766	0.021	0.105	0.009	0.062	0.003	0.776	0.021	0.925	0.033	0.253	0.006	0.006	0.003	0.01	0.002	0.104	0.009	2.375	0.026	< LOD
231	6/1/2007 5:39	Mining	123.38	%	Final		SC03	SC03	371403.8874	7217604.027	A	undetermined	0.561	0	3.108	0	0	0	0.013	0	< LOD	0.223	0.297	0.041	89.766	0.055	4.615	0.069	0.767	0.021	0.094	0.008	0.06	0.003	0.788	0.021	0.747	0.03	0.261	0.006	0.007	0.003	0.009	0.002	0.11	0.009	2.416	0.025	< LOD
232	6/1/2007 5:43	Mining	122.21	%	Final		SC04	SC04	371403.9534	7217601.991	A	undetermined	0.384	0	2.812	0	0	0	0.007	0	< LOD	0.313	0.203	0.037	90.746	0.051	4.243	0.065	0.79	0.021	0.094	0.008	0.06	0.003	0.706	0.02	0.51	0.025	0.298	0.006	0.007	0.003	0.005	0.002	0.082	0.008	2.186	0.024	< LOD
233	6/1/2007 5:47	Mining	121.53	%	Final		SC05	SC05	371403.9432	7217600.137	A	undetermined	0.394	0	2.858	0	0	0	0.008	0	< LOD	0.219	0.209	0.037	90.943	0.051	4.224	0.065	0.796	0.021	0.092	0.008	0.058	0.003	0.638	0.019	0.415	0.023	0.241	0.006	0.008	0.003	0.006	0.002	0.073	0.008	2.222	0.025	< LOD
234	6/1/2007 5:53	Mining	122.67	%	Final		SC06	SC06	371401.6708	7217600.052	A	undetermined	0.245	0	2.854	0	0.361	0	0.012	0	< LOD	0.245	0.13	0.036	90.862	0.051	3.865	0.063	0.805	0.021	0.092	0.008	0.061	0.003	0.675	0.019	0.618	0.027	0.277	0.006	0.007	0.003	0.008	0.002	0.103	0.009	2.219	0.024	< LOD
235	6/1/2007 5:57	Mining	122.28	%	Final		SC07	SC07	371401.6755	7217602.052	A	undetermined	0.306	0	2.585	0	0	0	0.009	0	< LOD	0.226	0.162	0.037	91.333	0.048	3.84	0.063	0.799	0.021	0.092	0.009	0.062	0.003	0.65	0.019	0.644	0.028	0.232	0.006	0.006	0.003	0.006	0.002	0.106	0.009	2.009	0.023	< LOD
236	Invalid	Mining	122.73	%	Final		SC08	SC08	371401.7411	7217604.022	A	undetermined	0.274	0	2.844	0	0	0	0.013	0	< LOD	0.228	0.145	0.037	91.034	0.049	3.872	0.064	0.823	0.021	0.098	0.009	0.062	0.003	0.692	0.02	0.595	0.027	0.27	0.006	0.007	0.003	0.009	0.002	0.115	0.009	2.211	0.024	< LOD
237	Invalid	Mining	122.64	%	Final		SC09	SC09	371401.9522	7217606.025	A	undetermined	0.233	0	2.894	0	0	0	0.009	0	< LOD	0.233	0.123	0.036	91.053	0.05	3.529	0.062	0.796	0.021	0.103	0.009	0.058	0.003	0.752	0.02	0.89	0.032	0.268	0.006	0.007	0.003	0.006	0.002	0.102	0.009	2.25	0.025	< LOD
238	Invalid	Mining	122.72	%	Final		SC010	SC010	371401.8779	7217607.955	A	undetermined	0.339	0	3.461	0	0	0	0.017	0	< LOD	0.319	0.18	0.041	90.203	0.053	3.248	0.062	0.755	0.022	0.101	0.009	0.06	0.004	0.875	0.023	1.463	0.042	0.245	0.006	0.01	0.003	0.012	0.002	0.094	0.009	2.69	0.028	< LOD
239	6/1/2007 0:03	Mining	121.72	%	Final		SC012	SC012	371397.8524	7217600.084	A	enclosure_1	0.305	0	3.071	0	0	0	0.014	0	< LOD	0.426	0.161	0.039	90.568	0.051	3.693	0.064	0.765	0.022	0.094	0.009	0.059	0.004	0.664	0.02	1.109	0.036	0.219	0.006	0.008	0.003	0.01	0.002	0.198	0.011	2.387	0.025	< LOD
240	6/1/2007 0:10	Mining	123.28	%	Final		SC013	SC013	371396.1005	7217600.106	A	enclosure_1	0.287	0	3.083	0	0	0	0.016	0	< LOD	0.224	0.152	0.038	90.556	0.051	3.676	0.064	0.782	0.022	0.091	0.009	0.062	0.004	0.702	0.02	1.077	0.036	0.215	0.006	0.008	0.003	0.011	0.002	0.207	0.011	2.396	0.025	< LOD
241	6/1/2007 0:17	Mining	120.99	%	Final		SC014	SC014	371393.9585	7217600.107	A	enclosure_1	0.27	0	3.106	0	0	0	0.012	0	< LOD	0.216	0.143	0.038	90.275	0.053	3.783	0.064	0.797	0.022	0.084	0.009	0.059	0.003	0.76	0.021	1.214	0.038	0.237	0.006	0.008	0.003	0.009	0.003	0.154	0.01	2.415	0.026	< LOD
242	6/1/2007 0:23	Mining	122.33	%	Final		SC015	SC015	371392.082	7217600.07	A	enclosure_1	0.294	0	2.923	0	0	0	0.014	0	< LOD	0.229	0.155	0.038	90.48	0.052	3.981	0.065	0.769	0.021	0.1	0.009	0.064	0.004	0.788	0.021	0.9	0.033	0.267	0.007	0.007	0.003	0.009	0.002	0.136	0.009	2.272	0.025	< LOD
243	6/1/2007 0:28	Mining	120.55	%	Final		SC016	SC016	371389.8868	7217602.373	A	enclosure_1	0.343	0	2.702	0	0	0	0.012	0	< LOD	0.25	0.181	0.04	90.045	0.054	3.534	0.063	0.761	0.022	0.101	0.009	0.061	0.004	0.728	0.021	1.983	0.047	0.26	0.007	0.008	0.003	0.008	0.002	0.159	0.01	2.101	0.024	< LOD
244	6/1/2007 0:34	Mining	121.73	%	Final		SC017	SC017	371392.0162	7217601.958	A	enclosure_1	0.333	0	2.717	0	0	0	0.012	0	< LOD	0.233	0.176	0.04	89.881	0.055	4.02	0.067	0.845	0.023	0.096	0.009	0.07	0.004	0.713	0.021	1.603	0.042	0.224	0.006	0.006	0.003	0.008	0.003	0.172	0.01	2.112	0.024	< LOD
245	6/1/2007 0:41	Mining	122.2	%	Final		SC018	SC018	371393.7179	7217602	A	enclosure_1	0.275	0	2.628	0	0	0	0.012	0	< LOD	0.228	0.146	0.039	90.277	0.053	3.845	0.065	0.9	0.023	0.114	0.009	0.061	0.004	0.611	0.019	1.533	0.04	0.213	0.006	0.006	0.003	0.008	0.002	0.166	0.01	2.043	0.024	< LOD
246	6/1/2007 0:45	Mining	122.56	%	Final		SC019	SC019	371395.9982	7217602.049	A	enclosure_1	0.316	0	3.029	0	0	0	0.015	0	< LOD	0.238	0.167	0.04	89.857	0.054	4.052	0.067	0.888	0.023	0.105	0.009	0.06	0.004	0.614	0.019	1.391	0.04	0.221	0.006	0.007	0.003	0.01	0.002	0.205	0.011	2.354	0.025	< LOD
247	6/1/2007 0:50	Mining	122.61	%	Final		SC020	SC020	371397.7706	7217602.053	A	enclosure_1	0.279	0	3.038	0	0	0	0.015	0	< LOD	0.233	0.147	0.039	90.264	0.052	3.718	0.063	0.841	0.022	0.105	0.009	0.061	0.004	0.657	0.02	1.322	0.04	0.215	0.006	0.009	0.003	0.01	0.003	0.219	0.011	2.362	0.025	< LOD
248	6/1/2007 0:55	Mining	122.37	%	Final		SC021	SC021	371397.8324	7217604.075	A	enclosure_1	0.272	0	2.723	0	0	0	0.011	0	< LOD	0.338	0.144	0.038	90.361	0.053	3.888	0.065	0.917	0.023	0.113	0.009	0.063	0.004	0.614	0.019	1.311	0.037	0.233	0.006	0.006	0.003	0.008	0.002	0.162	0.01	2.117	0.024	< LOD
249	6/1/2007 1:00	Mining	123.12	%	Final		SC022	SC022	371395.7587	7217604.046	A	enclosure_1	0.335	0	3.265	0	0	0	0.01	0	< LOD	0.254	0.177	0.042	89.155	0.059	4.17	0.069	0.973	0.024	0.1	0.009	0.063	0.004	0.65	0.02	1.621	0.043	0.267	0.007	0.008	0.003	0.007	0.003	0.195	0.011	2.538	0.027	< LOD
250	6/1/2007 1:05	Mining	122.69	%	Final		SC023	SC023	371393.786	7217604.065	A	enclosure_1	0.281	0	2.475	0	0	0	0.012	0	< LOD	0.252	0.149	0.04	89.815	0.054	3.838	0.066	0.938	0.023	0.104	0.009	0.057	0.004	0.576	0.018	2.114	0.047	0.204	0.006	0.007	0.003	0.008	0.002	0.187	0.01	1.924	0.023	< LOD
251	6/1/2007 1:09	Mining	122.69	%	Final		SC024	SC024	371391.9207	7217603.833	A	enclosure_1	0.283	0	2.713	0	0	0	0.014	0	< LOD	0.24	0.15	0.039	90.046	0.055	3.765	0.064	0.868	0.022	0.107	0.009	0.062	0.004	0.647	0.019	1.696	0.043	0.233	0.006	0.008	0.003	0.009	0.002	0.23	0.011	2.108	0.023	< LOD
252	6/1/2007 1:14	Mining	122.35	%	Final		SC025	SC025	371389.8369	7217604.209	A	enclosure_1	0.333	0	2.824	0	0	0	0.02	0	< LOD	0.232	0.176	0.04	90.119	0.051	3.598	0.063	0.843	0.022	0.114	0.009	0.057	0.004	0.784	0.021	1.62	0.043	0.221	0.006	0.008	0.003	0.014	0.002	0.184	0.01	2.195	0.024	< LOD
253	6/1/2007 1:19	Mining	121.89	%	Final		SC026	SC026	371389.8314	7217606.087	A	enclosure_1	0.242	0	2.75	0	0	0	0.011	0	< LOD	0.277	0.128	0.037	90.637	0.051	3.54	0.062	0.824	0.022	0.104	0.009	0.057	0.003	0.819	0.021	1.316	0.038	0.263	0.006	0.007	0.003	0.007	0.002	0.098	0.009	2.138	0.024	< LOD
254	6/1/2007 1:25	Mining	123.63	%	Final		SC027	SC027	371391.8067	7217605.953	A	enclosure_1	0.336	0	2.801	0	0	0	0.01	0	< LOD	0.23	0.178	0.039	90.29	0.053	3.698	0.063	0.842	0.022	0.107	0.009	0.057	0.003	0.692	0.02	1.457	0.04	0.243	0.006	0.007	0.003	0.007	0.002	0.179	0.01	2.177	0.024	< LOD
255	6/1/2007 1:30	Mining	123.08	%	Final		SC028	SC028	371393.6132	7217606.049	A	enclosure_1	0.251	0	2.674	0	0	0	0.014	0	< LOD	0.221	0.133	0.036	90.393	0.052	3.738	0.061	0.846	0.021	0.101	0.008	0.057	0.003	0.655	0.02	1.491	0.04	0.235	0.006	0.008	0.003	0.009	0.002	0.178	0.01	2.079	0.024	< LOD
256	6/1/2007 1:37	Mining	123.75	%	Final		SC029	SC029	371395.8869	7217605.967	A	enclosure_1	0.274	0	2.733	0	0	0	0.011	0	< LOD	0.222	0.145	0.038	90.721	0.05	3.717	0.063	0.828	0.022	0.102	0.009	0.062	0.004	0.683	0.02	1.145	0.036	0.23	0.006	0.01	0.003	0.007	0.002	0.164	0.009	2.125	0.023	< LOD
258	6/1/2007 1:45	Mining	125.28	%	Final		SC030	SC030	371397.6997	7217606.049	A	enclosure_1	0.327	0	3.129	0	0	0	0.012	0	< LOD	0.218	0.173	0.037	90.574	0.049	3.69	0.06	0.812	0.021	0.101	0.008	0.059	0.003	0.752	0.021	0.921	0.033	0.245	0.006	0.006	0.003	0.008	0.003	0.16	0.01	2.432	0.025	< LOD
259	6/1/2007 1:51	Mining	122.12	%	Final		SC031	SC031	371393.6023	7217607.973	A	enclosure_1	0.229	0	2.956	0	0	0	0.014	0	< LOD	0.234	0.121	0.036	90.812	0.05	3.601	0.062	0.791	0.021	0.097	0.009	0.056	0.003	0.759	0.021	0.97	0.034	0.248	0.006	0.007	0.003	0.009	0.002	0.163	0.01	2.298	0.025	< LOD
260	6/1/2007 1:56	Mining	121.98	%	Final		SC032a	SC032	371391.7052	7217607.899	A	enclosure_1	0.257	0	2.745	0	0	0	0.011	0	< LOD	0.216	0.136	0.037	90.705	0.05	3.811	0.063	0.815	0.021	0.108	0.009	0.065	0.003	0.727	0.02	1.03	0.034	0.251	0.006	0.006	0.003	0.008	0.002	0.136	0.009	2.134	0.024	< LOD
261	6/1/2007 2:00	Mining	122.23	%	Final		SC032b	SC032	371391.7052	7217607.899	A	enclosure_1	0.292	0	2.737	0	0	0	0.01	0	< LOD	0.222	0.155	0.038	90.688	0.05	3.828	0.064	0.826	0.022	0.111	0.009	0.061	0.003	0.737	0.021	1.002	0.035	0.254	0.006	0.005	0.003	0.007	0.002	0.133	0.009	2.127	0.023	< LOD
262	6/1/2007 2:06	Mining	122.17	%	Final		SC032c	SC032	371391.7052	7217607.899	A	enclosure_1	0.213	0	2.667	0	0	0	0.011	0	< LOD	0.222	0.113	0.036	90.682	0.05	3.908	0.063	0.847	0.021	0.103	0.008	0.061	0.003	0.736	0.021	1.019	0.035	0.247	0.006	0.007	0.003	0.007	0.002	0.128	0.009	2.073	0.023	< LOD
263	6/1/2007 2:11	Mining	123.22	%	Final		SC033	SC033	371389.948	7217608.194	A	enclosure_1	0.199	0	2.681	0	0	0	0.013	0	< LOD	0.326	0.105	0.035	91.174	0.048	3.023	0.056	0.741	0.02	0.114	0.009	0.057	0.003	0.73	0.02	1.502	0.04	0.264	0.006	0.006	0.003	0.009	0.002	0.13	0.009	2.084	0.023	< LOD
264	6/1/2007 2:16	Mining	121.4	%	Final		SC034	SC034	371391.6485	7217609.72	A	enclosure_1	0.265	0	2.989	0	0	0	0.013	0	< LOD	0.23	0.14	0.037	90.8	0.051	3.441	0.061	0.806	0.021	0.104	0.009	0.061	0.003	0.828	0.022	1.01	0.035	0.278	0.007	0.007	0.003	0.009	0.002	0.126	0.009	2.323	0.025	< LOD
265	6/1/2007 2:21	Mining	123.46	%	Final		SC035	SC035	371385.8591	7217607.989	A	undetermined	0.367	0	3.168	0	0	0	0.015	0	< LOD	0.338	0.194	0.039	90.321	0.052	3.332	0.059	0.825	0.021	0.098	0.008	0.06	0.003	0.757	0.021	1.522	0.042	0.23	0.006	0.009	0.003	0.01	0.002	0.118	0.009	2.463	0.026	< LOD
266	6/1/2007 2:33	Mining	124.47	%	Final		SC036	SC036	371385.7574	7217605.971	A	undetermined	0.286	0	2.879	0	0	0	0.01	0	< LOD	0.343	0.151	0.04	89.568	0.057	3.409	0.062	0.813	0.022	0.096	0.009	0.062	0.004	0.74	0.02	2.513	0.051	0.245	0.006	0.008	0.003	0.007	0.002	0.081	0.008	2.238	0.024	< LOD
267	6/1/2007 2:38	Mining	123.56	%	Final		SC037	SC037	371385.8133	7217603.903	A	undetermined	0.204	0	2.834	0	0	0	0.007	0	< LOD	0.232	0.108	0.036	90.949	0.048	3.514	0.061	0.832	0.022	0.106	0.009	0.058	0.003	0.749	0.02	1.097	0.035	0.235	0.006	0.007	0.003	0.005	0.002	0.078	0.008	2.203	0.024	< LOD
268	6/1/2007 2:43	Mining	121.98	%	Final		SC038	SC038	371385.8119	7217601.947	A	undetermined	0.331	0	2.995	0	0	0	0.011	0	< LOD	0.233	0.175	0.038	90.653	0.052	3.596	0.061	0.829	0.021	0.11	0.009	0.059	0.003	0.745	0.021	1.058	0.035	0.272	0.006	0.009	0.003	0.007	0.002	0.086	0.008	2.328	0.025	< LOD
269	6/1/2007 2:48	Mining	122.47	%	Final		SC039	SC039	371386.0219	7217600.15	A	undetermined	0.301	0	2.794	0	0	0	0.012	0	< LOD	0.212	0.159	0.037	91.141	0.05	3.552	0.061	0.809	0.021	0.096	0.008	0.058	0.003	0.781	0.021	0.834	0.031	0.254	0.006	0.007	0.003	0.009	0.002	0.077	0.008	2.171	0.024	< LOD
270	6/1/2007 2:55	Mining	124.37	%	Final		SC040	SC040	371383.7796	7217600.072	A	undetermined	0.272	0	2.95	0	0	0	0.008	0	< LOD	0.207	0.144	0.036	91.106	0.049	3.522	0.06	0.802	0.021	0.091	0.008	0.06	0.003	0.863	0.021	0.704	0.029	0.275	0.006	0.007	0.003	0.006	0.002	0.063	0.008	2.293	0.024	< LOD
271	6/1/2007 3:01	Mining	121.6	%	Final		SC041	SC041	371383.7842	7217601.913	A	midden_2	0.205	0	2.679	0	0	0	0.013	0	< LOD	0.376	0.108	0.035	91.131	0.05	3.624	0.061	0.768	0.021	0.096	0.008	0.059	0.003	0.744	0.02	0.949	0.033	0.283	0.006	0.006	0.003	0.009	0.002	0.074	0.008	2.083	0.024	< LOD
272	6/1/2007 3:06	Mining	122.45	%	Final		SC042	SC042	371383.8131	7217603.894	A	midden_2	0.313	0	3.153	0	0	0	0.013	0	< LOD	0.305	0.166	0.038	90.565	0.051	3.775	0.063	0.794	0.021	0.096	0.009	0.062	0.003	0.764	0.021	0.931	0.033	0.252	0.006	0.007	0.003	0.009	0.002	0.067	0.008	2.451	0.026	< LOD
273	6/1/2007 3:10	Mining	122.37	%	Final		SC043	SC043	371383.8525	7217606.036	A	midden_2	0.268	0	2.977	0	0	0	0.013	0	< LOD	0.262	0.142	0.044	88.49	0.064	3.249	0.064	0.766	0.023	0.086	0.009	0.059	0.004	0.721	0.021	3.794	0.063	0.22	0.006	0.008	0.003	0.009	0.002	0.074	0.008	2.314	0.025	< LOD
274	6/1/2007 3:14	Mining	122.28	%	Final		SC044	SC044	371383.8589	7217608.003	A	undetermined	0.324	0	3.416	0	0	0	0.012	0	< LOD	0.243	0.171	0.04	90.032	0.054	3.365	0.061	0.822	0.022	0.098	0.009	0.079	0.004	0.772	0.021	1.623	0.042	0.223	0.006	0.006	0.003	0.009	0.002	0.081	0.008	2.655	0.028	< LOD
275	6/1/2007 3:20	Mining	122.57	%	Final		SD01	SD01	371381.8247	7217609.972	A	undetermined	0.308	0	3.589	0	0	0	0.014	0	< LOD	0.233	0.163	0.038	90.344	0.053	3.463	0.06	0.831	0.021	0.099	0.009	0.06	0.003	0.926	0.024	0.849	0.034	0.272	0.007	0.009	0.003	0.009	0.003	0.12	0.009	2.79	0.028	< LOD
276	6/1/2007 3:24	Mining	122.82	%	Final		SD02	SD02	371381.7555	7217608.122	A	undetermined	0.383	0	3.538	0	0	0	0.015	0	< LOD	0.382	0.203	0.039	90.274	0.053	3.376	0.06	0.812	0.021	0.094	0.009	0.069	0.004	0.926	0.024	1.025	0.037	0.265	0.007	0.012	0.003	0.011	0.003	0.107	0.009	2.75	0.028	< LOD
277	6/1/2007 3:28	Mining	122.08	%	Final		SD03	SD03	371381.6807	7217605.995	A	midden_2	0.339	0	3.271	0	0	0	0.012	0	< LOD	0.206	0.18	0.039	90.221	0.053	3.555	0.062	0.826	0.022	0.107	0.009	0.058	0.003	0.865	0.023	1.165	0.038	0.275	0.007	0.01	0.003	0.008	0.003	0.118	0.009	2.542	0.027	< LOD
278	6/1/2007 3:32	Mining	122.39	%	Final		SD04	SD04	371381.738	7217603.843	A	midden_2	0.245	0	3.296	0	0	0	0.013	0	< LOD	0.212	0.13	0.037	90.493	0.054	3.424	0.061	0.824	0.022	0.097	0.009	0.058	0.003	0.833	0.022	1.146	0.037	0.247	0.006	0.009	0.003	0.009	0.002	0.107	0.009	2.562	0.027	< LOD
279	6/1/2007 3:36	Mining	122.07	%	Final		SD05	SD05	371381.7148	7217602.153	A	undetermined	0.261	0	3.103	0	0.46	0	0.011	0	0.278	0.171	0.138	0.037	90.556	0.051	3.679	0.062	0.855	0.022	0.101	0.009	0.059	0.003	0.838	0.022	0.668	0.03	0.254	0.006	0.009	0.003	0.007	0.002	0.084	0.008	2.412	0.025	< LOD
280	6/1/2007 3:41	Mining	122.24	%	Final		SD06	SD06	371381.8093	7217600.078	A	undetermined	0.333	0	3.343	0	0	0	0.015	0	< LOD	0.223	0.176	0.038	90.597	0.052	3.52	0.061	0.779	0.021	0.09	0.009	0.06	0.003	0.929	0.023	0.775	0.032	0.284	0.007	0.011	0.003	0.01	0.003	0.111	0.009	2.598	0.027	< LOD
281	6/1/2007 3:46	Mining	123.08	%	Final		SD07	SD07	371379.6741	7217600.211	A	undetermined	0.356	0	3.883	0	0	0	0.016	0	< LOD	0.23	0.189	0.038	90.419	0.052	3.36	0.059	0.813	0.021	0.094	0.008	0.061	0.003	0.913	0.023	0.659	0.031	0.281	0.007	0.01	0.003	0.011	0.003	0.109	0.009	3.019	0.028	< LOD
282	6/1/2007 3:50	Mining	123.03	%	Final		SD08	SD08	371379.9547	7217602.213	A	undetermined	0.249	0	3.426	0	0	0	0.014	0	< LOD	0.373	0.132	0.036	90.474	0.052	3.734	0.062	0.812	0.021	0.098	0.008	0.058	0.003	0.867	0.022	0.697	0.03	0.282	0.007	0.009	0.003	0.01	0.002	0.098	0.009	2.663	0.027	< LOD
283	6/1/2007 3:55	Mining	122.51	%	Final		SD09	SD09	371379.7766	7217604.091	A	undetermined	0.298	0	3.303	0	0	0	0.015	0	< LOD	0.232	0.157	0.037	90.317	0.052	3.827	0.063	0.848	0.022	0.092	0.008	0.06	0.003	0.919	0.023	0.737	0.031	0.271	0.007	0.006	0.003	0.01	0.002	0.119	0.009	2.568	0.026	< LOD
284	6/1/2007 3:58	Mining	121.87	%	Final		SD010a	SD010	371379.8212	7217606.031	A	undetermined	0.371	0	3.459	0	0	0	0.011	0	< LOD	0.214	0.197	0.039	90.276	0.053	3.675	0.063	0.864	0.022	0.102	0.009	0.057	0.003	0.882	0.023	0.784	0.033	0.277	0.007	0.011	0.003	0.008	0.003	0.109	0.009	2.689	0.027	< LOD
285	6/1/2007 4:04	Mining	121.97	%	Final		SD010b	SD010	371379.8212	7217606.031	A	undetermined	0.277	0	3.382	0	0	0	0.013	0	< LOD	0.224	0.147	0.037	90.624	0.051	3.545	0.061	0.795	0.021	0.088	0.008	0.058	0.003	0.887	0.023	0.762	0.032	0.271	0.007	0.009	0.003	0.009	0.003	0.106	0.009	2.629	0.027	< LOD
286	6/1/2007 4:06	Mining	121.19	%	Final		SD010c	SD010	371379.8212	7217606.031	A	undetermined	0.305	0	3.445	0	0	0	0.013	0	< LOD	0.394	0.162	0.038	90.386	0.052	3.604	0.062	0.862	0.022	0.093	0.009	0.058	0.003	0.889	0.023	0.8	0.033	0.283	0.007	0.01	0.003	0.009	0.003	0.107	0.009	2.678	0.027	< LOD
287	6/1/2007 4:13	Mining	125.25	%	Final		SD011	SD011	371379.7582	7217608.105	A	undetermined	0.256	0	3.786	0	0	0	0.016	0	< LOD	0.306	0.135	0.038	90.155	0.053	3.491	0.061	0.816	0.021	0.1	0.009	0.059	0.003	0.959	0.024	0.79	0.033	0.319	0.007	0.01	0.003	0.011	0.003	0.135	0.009	2.943	0.027	< LOD
288	6/1/2007 4:17	Mining	122.44	%	Final		SD012	SD012	371379.8565	7217610.023	A	undetermined	0.285	0	3.452	0	0	0	0.014	0	< LOD	0.31	0.151	0.037	90.75	0.051	3.497	0.061	0.807	0.021	0.089	0.009	0.058	0.003	0.935	0.023	0.56	0.028	0.289	0.007	0.011	0.003	0.01	0.003	0.095	0.009	2.683	0.028	< LOD
290	6/1/2007 4:23	Mining	121.75	%	Final		SD013	SD013	371377.9077	7217609.805	A	undetermined	0.328	0	3.305	0	0	0	0.012	0	< LOD	0.232	0.173	0.038	90.691	0.051	3.707	0.062	0.81	0.021	0.09	0.008	0.058	0.003	0.964	0.023	0.505	0.027	0.272	0.007	0.009	0.003	0.008	0.002	0.086	0.008	2.569	0.026	< LOD
291	6/1/2007 4:29	Mining	122.2	%	Final		SD014	SD014	371377.74	7217607.971	A	undetermined	0.274	0	3.538	0	0	0	0.016	0	< LOD	0.333	0.145	0.037	90.436	0.052	3.567	0.062	0.811	0.021	0.095	0.009	0.061	0.003	1.001	0.024	0.63	0.03	0.313	0.007	0.011	0.003	0.011	0.003	0.104	0.009	2.75	0.028	< LOD
292	6/1/2007 4:32	Mining	121.52	%	Final		SD015	SD015	371377.7219	7217606.062	A	undetermined	0.464	0	3.573	0	0	0	0.015	0	< LOD	0.231	0.246	0.04	90.171	0.053	3.686	0.063	0.84	0.022	0.093	0.009	0.06	0.003	0.976	0.024	0.69	0.032	0.27	0.007	0.011	0.003	0.01	0.003	0.106	0.009	2.778	0.028	< LOD
293	6/1/2007 4:37	Mining	122.33	%	Final		SD016	SD016	371377.6492	7217604.138	A	undetermined	0.301	0	3.29	0	0	0	0.014	0	< LOD	0.23	0.159	0.038	90.511	0.052	3.743	0.063	0.838	0.022	0.094	0.009	0.058	0.003	0.923	0.023	0.652	0.03	0.28	0.007	0.01	0.003	0.009	0.003	0.098	0.009	2.557	0.027	< LOD
294	6/1/2007 4:43	Mining	121.91	%	Final		SD017	SD017	371377.8412	7217602.143	A	undetermined	0.265	0	3.161	0	0	0	0.012	0	< LOD	0.247	0.14	0.036	91.017	0.049	3.402	0.06	0.791	0.021	0.097	0.009	0.059	0.003	0.836	0.022	0.767	0.031	0.273	0.007	0.006	0.003	0.008	0.002	0.093	0.009	2.457	0.026	< LOD
295	6/1/2007 4:47	Mining	122.48	%	Final		SD018	SD018	371377.7851	7217600.086	A	undetermined	0.419	0	2.781	0	0	0	0.009	0	< LOD	0.226	0.222	0.039	90.902	0.051	3.985	0.064	0.826	0.021	0.089	0.008	0.058	0.003	0.799	0.021	0.55	0.026	0.258	0.006	0.007	0.003	0.006	0.002	0.068	0.008	2.161	0.024	< LOD
296	6/1/2007 4:52	Mining	122.13	%	Final		SD019	SD019	371375.8612	7217600.058	A	undetermined	0.394	0	2.89	0	0	0	0.012	0	< LOD	0.285	0.209	0.039	90.784	0.051	3.846	0.064	0.841	0.022	0.1	0.009	0.061	0.003	0.821	0.021	0.686	0.029	0.263	0.006	0.006	0.003	0.008	0.002	0.071	0.008	2.246	0.025	< LOD
297	6/1/2007 4:56	Mining	122.32	%	Final		SD020	SD020	371375.7869	7217602.168	A	undetermined	0.279	0	3.534	0	0	0	0.015	0	< LOD	0.239	0.148	0.038	90.312	0.051	3.58	0.062	0.819	0.022	0.106	0.009	0.06	0.003	0.966	0.024	0.813	0.033	0.281	0.007	0.007	0.003	0.011	0.003	0.086	0.008	2.747	0.027	< LOD
298	6/1/2007 5:00	Mining	122.74	%	Final		SD021	SD021	371375.8996	7217604.136	A	undetermined	0.301	0	3.93	0	0	0	0.014	0	< LOD	0.229	0.159	0.039	90.22	0.053	3.202	0.059	0.847	0.022	0.097	0.009	0.056	0.003	1.004	0.025	0.898	0.035	0.283	0.007	0.01	0.003	0.009	0.003	0.089	0.008	3.055	0.03	< LOD
299	6/1/2007 5:04	Mining	121.33	%	Final		SD022	SD022	371376.1217	7217605.98	A	undetermined	0.381	0	3.516	0	0	0	0.016	0	< LOD	0.228	0.201	0.038	90.56	0.051	3.524	0.061	0.792	0.021	0.092	0.009	0.06	0.003	0.959	0.024	0.601	0.03	0.298	0.007	0.01	0.003	0.011	0.003	0.097	0.009	2.733	0.027	< LOD
300	6/1/2007 0:06	Mining	121.74	%	Final		SC011	SC011	371399.6727	7217604.007	A	enclosure_1	0.284	0	2.949	0	0	0	0.01	0	< LOD	0.202	0.15	0.036	90.803	0.05	3.773	0.062	0.756	0.02	0.093	0.008	0.058	0.003	0.72	0.02	0.862	0.032	0.237	0.006	0.007	0.003	0.007	0.002	0.173	0.01	2.292	0.025	< LOD
301	6/1/2007 0:11	Mining	122.67	%	Final		SD023	SD023	371375.8672	7217607.986	A	undetermined	0.281	0	3.091	0	0	0	0.013	0	< LOD	0.231	0.149	0.036	91.013	0.049	3.592	0.061	0.755	0.021	0.088	0.008	0.057	0.003	0.962	0.023	0.514	0.027	0.309	0.007	0.01	0.003	0.009	0.002	0.078	0.008	2.403	0.026	< LOD
302	6/1/2007 0:15	Mining	122.49	%	Final		SD024	SD024	371375.8855	7217609.967	A	undetermined	0.373	0	3.918	0	0	0	0.013	0	< LOD	0.239	0.197	0.039	90.116	0.054	3.622	0.062	0.764	0.021	0.087	0.009	0.055	0.003	1.037	0.025	0.638	0.031	0.273	0.007	0.009	0.003	0.009	0.003	0.079	0.008	3.046	0.03	< LOD
303	6/1/2007 0:19	Mining	122.42	%	Final		SD025	SD025	371373.9044	7217609.964	A	undetermined	0.255	0	2.947	0	0	0	0.011	0	< LOD	0.219	0.135	0.035	91.349	0.048	3.666	0.061	0.733	0.02	0.08	0.008	0.057	0.003	0.76	0.02	0.54	0.026	0.25	0.006	0.006	0.003	0.008	0.002	0.065	0.008	2.291	0.025	< LOD
304	6/1/2007 0:25	Mining	122.39	%	Final		SD026	SD026	371373.9437	7217608.126	A	undetermined	0.3	0	3.086	0	0	0	0.009	0	< LOD	0.321	0.159	0.036	91.318	0.049	3.492	0.06	0.707	0.02	0.08	0.008	0.061	0.003	0.875	0.022	0.492	0.026	0.272	0.006	0.007	0.003	0.006	0.002	0.079	0.008	2.398	0.026	< LOD
305	6/1/2007 0:29	Mining	121.82	%	Final		SD027	SD027	371373.9114	7217606.12	A	undetermined	0.256	0	3.285	0	0	0	0.015	0	< LOD	0.316	0.135	0.037	90.739	0.051	3.599	0.062	0.769	0.021	0.094	0.009	0.057	0.003	0.91	0.023	0.684	0.03	0.292	0.007	0.009	0.003	0.01	0.003	0.09	0.009	2.554	0.027	< LOD
306	6/1/2007 0:33	Mining	122.58	%	Final		SD028	SD028	371373.8826	7217604.091	A	undetermined	0.318	0	3.445	0	0	0	0.013	0	< LOD	0.318	0.168	0.037	90.536	0.051	3.638	0.061	0.737	0.02	0.092	0.008	0.067	0.003	1.004	0.024	0.613	0.03	0.294	0.007	0.011	0.003	0.009	0.003	0.084	0.008	2.678	0.027	< LOD
307	6/1/2007 0:37	Mining	123.08	%	Final		SD029	SD029	371373.8245	7217602.1	A	undetermined	0.374	0	3.622	0	0	0	0.012	0	< LOD	0.238	0.198	0.039	90.134	0.055	3.28	0.059	0.756	0.021	0.094	0.008	0.059	0.003	1.049	0.025	1.141	0.038	0.285	0.007	0.01	0.003	0.008	0.003	0.093	0.009	2.816	0.028	< LOD
308	6/1/2007 0:42	Mining	123.19	%	Final		SD030	SD030	371373.7938	7217600.166	A	undetermined	0.256	0	3.026	0	0	0	0.012	0	< LOD	0.227	0.136	0.036	90.709	0.051	3.987	0.065	0.778	0.021	0.087	0.008	0.059	0.003	0.879	0.022	0.552	0.027	0.291	0.007	0.009	0.003	0.008	0.002	0.078	0.008	2.352	0.025	< LOD
309	6/1/2007 0:49	Mining	121.85	%	Final		SE01	SE01	371373.8902	7217618.04	A	undetermined	0.334	0	3.227	0	0.353	0	0.011	0	< LOD	0.246	0.177	0.037	90.612	0.052	3.775	0.062	0.762	0.021	0.088	0.008	0.058	0.003	0.889	0.022	0.486	0.026	0.267	0.006	0.009	0.003	0.008	0.002	0.089	0.008	2.508	0.026	< LOD
310	6/1/2007 0:54	Mining	121.45	%	Final		SE02	SE02	371373.8657	7217616.032	A	undetermined	0.39	0	3.072	0	0	0	0.012	0	< LOD	0.213	0.206	0.037	90.645	0.052	4.037	0.064	0.761	0.021	0.089	0.008	0.057	0.003	0.903	0.022	0.472	0.025	0.281	0.007	0.008	0.003	0.008	0.002	0.088	0.009	2.388	0.026	< LOD
311	6/1/2007 0:56	Mining	122.4	%	Final		SE03	SE03	371373.8551	7217614.249	A	undetermined	0.329	0	3.363	0	0	0	0.01	0	< LOD	0.38	0.174	0.041	89.288	0.06	3.178	0.061	0.737	0.022	0.083	0.009	0.057	0.004	0.884	0.023	2.565	0.054	0.256	0.007	0.009	0.003	0.007	0.003	0.079	0.008	2.614	0.027	< LOD
312	6/1/2007 1:01	Mining	123.14	%	Final		SE04	SE04	371373.8877	7217612.01	A	undetermined	0.283	0	3.573	0	0	0	0.015	0	< LOD	0.362	0.15	0.046	87.464	0.067	2.682	0.059	0.717	0.023	0.075	0.009	0.055	0.004	0.869	0.023	4.772	0.072	0.247	0.007	0.011	0.003	0.01	0.003	0.095	0.009	2.778	0.028	< LOD
314	6/1/2007 1:08	Mining	122.49	%	Final		SE05	SE05	371375.8317	7217612.124	A	undetermined	0.313	0	4.058	0	0	0	0.016	0	< LOD	0.248	0.166	0.038	90.176	0.052	3.097	0.058	0.724	0.02	0.09	0.008	0.059	0.003	1.111	0.026	0.938	0.036	0.274	0.007	0.01	0.003	0.011	0.003	0.115	0.009	3.154	0.03	< LOD
315	6/1/2007 1:11	Mining	123.5	%	Final		SE06	SE06	371375.9185	7217614.009	A	undetermined	0.429	0	3.34	0	0.273	0	0.014	0	< LOD	0.245	0.227	0.039	90.41	0.052	3.677	0.061	0.79	0.021	0.099	0.008	0.091	0.004	0.929	0.023	0.549	0.028	0.286	0.007	0.009	0.003	0.009	0.002	0.092	0.009	2.596	0.027	< LOD
316	6/1/2007 1:17	Mining	122	%	Final		SE07	SE07	371375.951	7217615.971	A	undetermined	0.301	0	3.524	0	0	0	0.013	0	< LOD	0.227	0.159	0.037	90.541	0.052	3.636	0.062	0.782	0.021	0.091	0.008	0.079	0.004	0.995	0.024	0.497	0.027	0.3	0.007	0.007	0.003	0.009	0.003	0.1	0.009	2.739	0.028	< LOD
317	6/1/2007 1:21	Mining	121.64	%	Final		SE08	SE08	371375.8581	7217618.05	A	undetermined	0.228	0	3.274	0	0.367	0	0.015	0	< LOD	0.245	0.121	0.035	90.925	0.05	3.359	0.059	0.752	0.02	0.089	0.008	0.088	0.004	0.926	0.023	0.521	0.027	0.274	0.007	0.01	0.003	0.01	0.002	0.098	0.009	2.545	0.026	< LOD
318	6/1/2007 1:25	Mining	122.41	%	Final		SE09a	SE09	371377.9106	7217618.071	A	undetermined	0.386	0	2.876	0	0	0	0.008	0	< LOD	0.23	0.204	0.037	91.266	0.048	3.821	0.063	0.715	0.02	0.076	0.008	0.065	0.003	0.812	0.021	0.404	0.024	0.261	0.006	0.007	0.003	0.006	0.002	0.073	0.008	2.235	0.024	< LOD
319	6/1/2007 1:28	Mining	121.71	%	Final		SE09b	SE09	371377.9106	7217618.071	A	undetermined	0.189	0	2.873	0	0.281	0	0.011	0	< LOD	0.241	0.1	0.034	91.148	0.05	3.925	0.063	0.72	0.02	0.072	0.008	0.065	0.003	0.769	0.021	0.396	0.023	0.259	0.006	0.008	0.003	0.008	0.002	0.073	0.008	2.233	0.025	< LOD
320	6/1/2007 1:31	Mining	121.09	%	Final		SE09c	SE09	371377.9106	7217618.071	A	undetermined	0.337	0	2.997	0	0	0	0.012	0	< LOD	0.22	0.178	0.036	91.09	0.05	3.981	0.064	0.696	0.02	0.082	0.008	0.055	0.003	0.788	0.021	0.402	0.024	0.248	0.006	0.009	0.003	0.008	0.002	0.077	0.008	2.33	0.026	< LOD
321	6/1/2007 1:39	Mining	120.83	%	Final		SE010	SE010	371377.8968	7217615.945	A	undetermined	0.235	0	3.392	0	0	0	0.013	0	< LOD	0.248	0.124	0.036	90.827	0.051	3.67	0.062	0.775	0.021	0.09	0.008	0.06	0.003	0.905	0.023	0.446	0.026	0.283	0.007	0.01	0.003	0.009	0.003	0.098	0.009	2.637	0.027	< LOD
322	6/1/2007 1:42	Mining	122.08	%	Final		SE011	SE011	371377.7665	7217614.066	A	undetermined	0.281	0	3.676	0	0	0	0.016	0	< LOD	0.232	0.149	0.037	90.644	0.053	3.413	0.059	0.805	0.021	0.094	0.008	0.061	0.003	0.96	0.024	0.531	0.028	0.288	0.007	0.009	0.003	0.011	0.003	0.106	0.009	2.858	0.028	< LOD
323	6/1/2007 1:46	Mining	123.19	%	Final		SE012	SE012	371377.7828	7217612.14	A	undetermined	0.375	0	3.262	0	0	0	0.015	0	< LOD	0.212	0.199	0.037	90.866	0.05	3.532	0.06	0.81	0.021	0.091	0.008	0.059	0.003	0.887	0.023	0.572	0.028	0.288	0.007	0.007	0.003	0.01	0.002	0.091	0.009	2.536	0.026	< LOD
324	6/1/2007 1:51	Mining	123.09	%	Final		SE013	SE013	371379.7639	7217612.077	A	undetermined	0.295	0	3.36	0	0	0	0.012	0	< LOD	0.23	0.156	0.037	90.771	0.051	3.576	0.06	0.82	0.021	0.087	0.008	0.058	0.003	0.918	0.023	0.543	0.028	0.286	0.007	0.009	0.003	0.008	0.003	0.089	0.009	2.612	0.027	< LOD
325	6/1/2007 1:55	Mining	122.19	%	Final		SE014	SE014	371379.8842	7217614.082	A	undetermined	0.305	0	3.376	0	0	0	0.013	0	< LOD	0.216	0.162	0.036	90.989	0.051	3.459	0.059	0.788	0.021	0.087	0.008	0.061	0.003	0.87	0.022	0.531	0.027	0.272	0.007	0.01	0.003	0.009	0.002	0.088	0.008	2.625	0.027	< LOD
326	6/1/2007 1:59	Mining	122.62	%	Final		SE015	SE015	371379.8818	7217615.94	A	undetermined	0.327	0	3.391	0	0	0	0.014	0	< LOD	0.21	0.173	0.036	90.847	0.052	3.551	0.059	0.804	0.02	0.078	0.008	0.056	0.003	0.875	0.023	0.527	0.027	0.284	0.007	0.009	0.003	0.009	0.002	0.091	0.009	2.636	0.028	< LOD
327	6/1/2007 2:04	Mining	121.66	%	Final		SE016	SE016	371379.8597	7217617.992	A	undetermined	0.34	0	3.485	0	0	0	0.012	0	< LOD	0.223	0.18	0.038	90.884	0.049	3.416	0.06	0.76	0.021	0.081	0.009	0.06	0.003	0.929	0.024	0.548	0.028	0.286	0.007	0.009	0.003	0.008	0.003	0.073	0.008	2.709	0.027	< LOD
328	6/1/2007 2:08	Mining	121.5	%	Final		SE017	SE017	371381.8446	7217618.011	A	undetermined	0.354	0	3.459	0	0	0	0.013	0	< LOD	0.237	0.187	0.04	90.349	0.052	3.298	0.061	0.785	0.022	0.095	0.009	0.061	0.004	0.839	0.023	1.265	0.04	0.247	0.007	0.01	0.003	0.009	0.003	0.098	0.009	2.688	0.027	< LOD
329	6/1/2007 2:15	Mining	122.17	%	Final		SE018	SE018	371381.8633	7217615.968	A	undetermined	0.35	0	3.568	0	0	0	0.012	0	< LOD	0.222	0.185	0.04	90.456	0.053	3.073	0.059	0.755	0.022	0.086	0.009	0.063	0.004	1.004	0.025	1.154	0.039	0.268	0.007	0.009	0.003	0.008	0.003	0.1	0.009	2.773	0.028	< LOD
330	6/1/2007 2:24	Mining	122.18	%	Final		SE019	SE019	371381.7865	7217614.034	A	undetermined	0.313	0	3.876	0	0	0	0.021	0	< LOD	0.295	0.166	0.038	90.065	0.052	3.271	0.059	0.774	0.021	0.101	0.009	0.059	0.003	0.961	0.024	1.11	0.038	0.279	0.007	0.01	0.003	0.014	0.003	0.111	0.009	3.013	0.029	< LOD
331	6/1/2007 2:32	Mining	122.44	%	Final		SE020	SE020	371381.7041	7217612.094	A	undetermined	0.377	0	3.571	0	0	0	0.015	0	< LOD	0.356	0.199	0.038	90.353	0.052	3.547	0.06	0.751	0.02	0.088	0.008	0.06	0.003	1.027	0.025	0.719	0.032	0.29	0.007	0.01	0.003	0.011	0.003	0.097	0.009	2.776	0.028	< LOD
332	6/1/2007 0:13	Mining	122.48	%	Final		SF01	SF01	371493.8991	7217710.051	B	undetermined	0.283	0	2.723	0	0	0	0.011	0	< LOD	0.221	0.15	0.035	91.395	0.047	3.547	0.06	0.722	0.02	0.093	0.008	0.059	0.003	0.677	0.019	0.865	0.031	0.245	0.006	0.007	0.003	0.008	0.002	0.058	0.008	2.116	0.023	< LOD
333	6/1/2007 0:17	Mining	121.29	%	Final		SF02	SF02	371493.8499	7217708.088	B	undetermined	0.336	0	2.899	0	0	0	0.01	0	< LOD	0.299	0.178	0.036	91.162	0.049	3.734	0.061	0.748	0.02	0.095	0.008	0.058	0.003	0.667	0.019	0.704	0.028	0.252	0.006	0.006	0.003	0.007	0.002	0.076	0.008	2.254	0.025	< LOD
334	6/1/2007 0:20	Mining	120.81	%	Final		SF03	SF03	371493.8231	7217706.013	B	midden_3	0.281	0	3.17	0	0	0	0.011	0	< LOD	0.33	0.149	0.037	90.693	0.051	3.481	0.061	0.783	0.021	0.092	0.008	0.061	0.003	0.682	0.02	1.169	0.037	0.263	0.006	0.005	0.003	0.008	0.002	0.074	0.008	2.464	0.026	< LOD
335	6/1/2007 0:24	Mining	123.29	%	Final		SF04	SF04	371493.7096	7217703.995	B	midden_3	0.258	0	3.439	0	0.444	0	0.012	0	0.268	0.162	0.137	0.035	90.308	0.054	3.356	0.057	0.757	0.02	0.098	0.008	0.059	0.003	0.705	0.02	1.199	0.037	0.256	0.006	0.009	0.003	0.009	0.002	0.098	0.009	2.673	0.028	< LOD
336	6/1/2007 0:27	Mining	121.75	%	Final		SF05	SF05	371493.841	7217702.048	B	midden_3	0.259	0	3.118	0	0	0	0.015	0	< LOD	0.24	0.137	0.038	90.145	0.053	3.48	0.061	0.82	0.022	0.105	0.009	0.062	0.003	0.676	0.02	1.768	0.044	0.231	0.006	0.007	0.003	0.01	0.002	0.075	0.008	2.424	0.026	< LOD
337	6/1/2007 0:31	Mining	123.04	%	Final		SF06	SF06	371493.6913	7217700.051	B	undetermined	0.29	0	3.428	0	0	0	0.014	0	< LOD	0.229	0.153	0.038	90.77	0.051	3.522	0.062	0.8	0.021	0.092	0.009	0.069	0.004	0.745	0.021	0.744	0.031	0.261	0.006	0.008	0.003	0.009	0.002	0.099	0.009	2.664	0.027	< LOD
338	6/1/2007 0:35	Mining	121.73	%	Final		SF07	SF07	371491.737	7217700.04	B	undetermined	0.387	0	3.306	0	0	0	0.01	0	< LOD	0.226	0.205	0.039	90.55	0.052	3.471	0.061	0.789	0.021	0.096	0.008	0.058	0.003	0.744	0.021	1.07	0.036	0.275	0.007	0.008	0.003	0.007	0.003	0.102	0.009	2.57	0.027	< LOD
339	6/1/2007 0:39	Mining	121.96	%	Final		SF08	SF08	371491.8449	7217701.934	B	midden_3	0.289	0	3.16	0	0.353	0	0.011	0	< LOD	0.285	0.153	0.043	88.591	0.064	3.127	0.061	0.82	0.023	0.096	0.009	0.085	0.004	0.625	0.019	3.455	0.059	0.208	0.006	0.009	0.003	0.008	0.002	0.081	0.008	2.456	0.026	< LOD
340	6/1/2007 0:43	Mining	123.22	%	Final		SF09	SF09	371491.6809	7217704.116	B	midden_3	0.356	0	3.188	0	0	0	0.013	0	< LOD	0.23	0.188	0.038	89.889	0.056	3.454	0.059	0.808	0.021	0.103	0.008	0.073	0.003	0.608	0.02	1.961	0.047	0.262	0.007	0.008	0.003	0.009	0.003	0.084	0.008	2.478	0.026	< LOD
341	6/1/2007 0:47	Mining	121.57	%	Final		SF010	SF010	371491.9358	7217706.213	B	midden_3	0.292	0	2.902	0	0	0	0.01	0	< LOD	0.383	0.154	0.042	89.183	0.058	3.425	0.064	0.767	0.022	0.098	0.009	0.058	0.004	0.614	0.019	3.021	0.056	0.248	0.006	0.006	0.003	0.007	0.002	0.095	0.009	2.256	0.026	< LOD
342	6/1/2007 0:52	Mining	122.27	%	Final		SF011	SF011	371491.8472	7217708.093	B	undetermined	0.34	0	3.024	0	0.293	0	0.011	0	< LOD	0.24	0.18	0.037	90.871	0.051	3.562	0.06	0.823	0.021	0.098	0.008	0.087	0.004	0.651	0.019	0.809	0.031	0.243	0.006	0.008	0.003	0.008	0.002	0.074	0.008	2.351	0.025	< LOD
343	6/1/2007 0:57	Mining	121.94	%	Final		SF012	SF012	371491.8475	7217710.087	B	undetermined	0.331	0	3.143	0	0	0	0.012	0	< LOD	0.268	0.175	0.036	91.239	0.048	3.562	0.059	0.779	0.02	0.102	0.008	0.069	0.003	0.647	0.019	0.589	0.027	0.238	0.006	0.009	0.003	0.008	0.002	0.077	0.008	2.443	0.026	< LOD
344	6/1/2007 1:02	Mining	121.69	%	Final		SF013	SF013	371489.8857	7217710.098	B	undetermined	0.279	0	2.953	0	0	0	0.015	0	< LOD	0.366	0.148	0.036	91.313	0.049	3.759	0.062	0.724	0.02	0.084	0.008	0.058	0.003	0.693	0.02	0.533	0.026	0.252	0.006	0.007	0.003	0.01	0.002	0.068	0.008	2.295	0.025	< LOD
345	6/1/2007 1:07	Mining	124.16	%	Final		SF014	SF014	371489.8446	7217708.032	B	undetermined	0.271	0	2.937	0	0	0	0.011	0	< LOD	0.373	0.143	0.035	91.297	0.049	3.665	0.06	0.726	0.02	0.081	0.008	0.061	0.003	0.653	0.019	0.699	0.029	0.248	0.006	0.007	0.003	0.008	0.002	0.069	0.008	2.283	0.025	< LOD
346	6/1/2007 1:12	Mining	122.09	%	Final		SF015	SF015	371489.8803	7217706.121	B	midden_3	0.242	0	2.856	0	0	0	0.011	0	< LOD	0.231	0.128	0.036	91.024	0.05	3.846	0.064	0.751	0.021	0.088	0.009	0.062	0.004	0.618	0.019	0.874	0.031	0.247	0.006	0.005	0.003	0.008	0.002	0.074	0.008	2.22	0.025	< LOD
347	6/1/2007 1:17	Mining	122.03	%	Final		SF016	SF016	371489.699	7217704.131	B	midden_3	0.251	0	3.175	0	0	0	0.011	0	< LOD	0.429	0.133	0.042	89.048	0.061	3.01	0.06	0.793	0.022	0.101	0.009	0.061	0.004	0.618	0.019	3.365	0.059	0.239	0.006	0.008	0.003	0.008	0.002	0.079	0.008	2.468	0.027	< LOD
348	6/1/2007 1:21	Mining	124.45	%	Final		SF017	SF017	371489.6872	7217701.985	B	midden_3	0.364	0	3.07	0	0	0	0.012	0	< LOD	0.324	0.193	0.045	87.359	0.067	2.938	0.059	0.741	0.022	0.088	0.009	0.061	0.004	0.622	0.02	5.205	0.072	0.218	0.006	0.007	0.003	0.008	0.003	0.108	0.009	2.386	0.025	< LOD
349	6/1/2007 1:26	Mining	123.56	%	Final		SF018	SF018	371489.7979	7217699.986	B	undetermined	0.355	0	2.895	0	0	0	0.014	0	< LOD	0.322	0.188	0.037	91.017	0.048	3.605	0.06	0.804	0.021	0.103	0.008	0.06	0.003	0.656	0.019	0.922	0.032	0.235	0.006	0.008	0.003	0.01	0.002	0.083	0.008	2.25	0.024	< LOD
350	6/1/2007 1:31	Mining	121.45	%	Final		SF019	SF019	371487.7315	7217700.026	B	undetermined	0.362	0	2.923	0	0	0	0.011	0	< LOD	0.382	0.191	0.038	90.954	0.051	3.721	0.062	0.825	0.021	0.103	0.008	0.062	0.003	0.631	0.019	0.85	0.031	0.243	0.006	0.007	0.003	0.007	0.002	0.077	0.008	2.272	0.025	< LOD
351	6/1/2007 1:37	Mining	122.01	%	Final		SF020	SF020	371487.8796	7217702.002	B	undetermined	0.358	0	3.325	0	0	0	0.011	0	< LOD	0.255	0.19	0.042	89.471	0.057	3.167	0.06	0.794	0.022	0.098	0.009	0.064	0.004	0.656	0.02	2.577	0.053	0.232	0.006	0.008	0.003	0.007	0.003	0.087	0.008	2.585	0.026	< LOD
352	6/1/2007 1:40	Mining	123.81	%	Final		SF021	SF021	371487.7161	7217704.099	B	midden_3	0.321	0	3.232	0	0	0	0.011	0	< LOD	0.318	0.17	0.037	90.178	0.055	3.488	0.058	0.797	0.02	0.096	0.008	0.064	0.003	0.688	0.02	1.583	0.041	0.287	0.007	0.008	0.003	0.007	0.002	0.058	0.008	2.512	0.026	< LOD
353	6/1/2007 1:45	Mining	122.6	%	Final		SF022	SF022	371487.9133	7217706.178	B	undetermined	0.295	0	2.867	0	0	0	0.009	0	< LOD	0.231	0.156	0.037	91.018	0.051	3.918	0.063	0.835	0.021	0.094	0.008	0.061	0.003	0.613	0.019	0.706	0.028	0.244	0.006	0.006	0.003	0.006	0.002	0.056	0.008	2.229	0.025	< LOD
354	6/1/2007 1:50	Mining	122.33	%	Final		SF023	SF023	371487.8266	7217708.115	B	undetermined	0.305	0	2.978	0	0	0	0.011	0	< LOD	0.267	0.162	0.036	90.838	0.051	3.958	0.063	0.815	0.021	0.09	0.008	0.057	0.003	0.703	0.021	0.634	0.029	0.262	0.006	0.007	0.003	0.007	0.002	0.087	0.009	2.315	0.025	< LOD
355	6/1/2007 1:54	Mining	122.03	%	Final		SF024	SF024	371487.8284	7217710.054	B	undetermined	0.463	0	3.031	0	0	0	0.013	0	< LOD	0.214	0.245	0.038	90.768	0.051	4.058	0.064	0.812	0.021	0.093	0.008	0.06	0.003	0.673	0.02	0.544	0.027	0.234	0.006	0.007	0.003	0.009	0.002	0.086	0.008	2.356	0.025	< LOD
356	6/1/2007 1:59	Mining	123.06	%	Final		SF025a	SF025	371486.0036	7217710.011	B	undetermined	0.276	0	2.602	0	0	0	0.007	0	< LOD	0.196	0.146	0.035	91.217	0.049	4.139	0.064	0.815	0.021	0.096	0.008	0.06	0.003	0.64	0.019	0.496	0.024	0.234	0.006	0.008	0.002	0.005	0.002	0.068	0.008	2.023	0.023	< LOD
357	6/1/2007 2:08	Mining	122.4	%	Final		SF025b	SF025	371486.0036	7217710.011	B	undetermined	0.345	0	2.733	0	0	0	0.009	0	< LOD	0.286	0.183	0.036	91.214	0.049	4.037	0.064	0.792	0.021	0.092	0.008	0.058	0.003	0.658	0.019	0.479	0.025	0.232	0.006	0.007	0.003	0.006	0.002	0.066	0.008	2.124	0.024	< LOD
358	6/1/2007 2:11	Mining	122.37	%	Final		SF025c	SF025	371486.0036	7217710.011	B	undetermined	0.377	0	3.053	0	0	0	0.01	0	< LOD	0.404	0.2	0.038	90.452	0.052	4.342	0.067	0.821	0.021	0.097	0.008	0.063	0.003	0.704	0.02	0.556	0.026	0.246	0.006	0.007	0.003	0.007	0.002	0.077	0.008	2.373	0.025	< LOD
359	6/1/2007 2:16	Mining	123.57	%	Final		SF026	SF026	371485.8587	7217708.135	B	undetermined	0.373	0	3.07	0	0	0	0.011	0	< LOD	0.305	0.197	0.038	90.552	0.054	3.953	0.064	0.814	0.021	0.089	0.008	0.078	0.004	0.731	0.02	0.766	0.031	0.261	0.006	0.007	0.003	0.007	0.002	0.095	0.009	2.386	0.026	< LOD
360	Invalid	Mining	123.39	%	Final		SF027	SF027	371485.9111	7217706.203	B	undetermined	0.357	0	2.983	0	0	0	0.011	0	< LOD	0.231	0.189	0.038	91.235	0.049	3.687	0.063	0.724	0.021	0.085	0.008	0.056	0.003	0.695	0.019	0.599	0.026	0.271	0.006	0.005	0.003	0.007	0.002	0.075	0.008	2.319	0.025	< LOD
361	Invalid	Mining	122.87	%	Final		SF028	SF028	371485.8619	7217704.121	B	undetermined	0.343	0	2.903	0	0	0	0.008	0	< LOD	0.311	0.181	0.037	91.017	0.051	4.202	0.066	0.708	0.02	0.079	0.008	0.058	0.003	0.644	0.019	0.491	0.025	0.255	0.006	0.007	0.003	0.006	0.002	0.042	0.007	2.256	0.025	< LOD
362	Invalid	Mining	121.71	%	Final		SF029	SF029	371485.7724	7217701.977	B	undetermined	0.231	0	2.846	0	0	0	0.01	0	< LOD	0.217	0.122	0.034	91.657	0.046	3.671	0.061	0.741	0.02	0.087	0.008	0.058	0.003	0.604	0.019	0.494	0.025	0.249	0.006	0.006	0.003	0.007	0.002	0.043	0.007	2.212	0.024	< LOD
363	Invalid	Mining	123.28	%	Final		SF030	SF030	371485.7541	7217700.058	B	undetermined	0.4	0	2.841	0	0	0	0.011	0	< LOD	0.27	0.212	0.035	91.196	0.051	3.87	0.06	0.765	0.019	0.095	0.008	0.064	0.003	0.68	0.019	0.542	0.026	0.22	0.006	0.008	0.003	0.007	0.002	0.079	0.008	2.208	0.025	< LOD
364	Invalid	Mining	122.69	%	Final		SF031	SF031	371483.8163	7217700.012	B	undetermined	0.362	0	2.877	0	0	0	0.009	0	< LOD	0.208	0.192	0.037	91.17	0.05	3.945	0.064	0.75	0.021	0.087	0.008	0.059	0.003	0.68	0.019	0.466	0.024	0.25	0.006	0.006	0.003	0.006	0.002	0.093	0.009	2.236	0.025	< LOD
365	Invalid	Mining	123.02	%	Final		SF032	SF032	371483.8106	7217701.97	B	undetermined	0.353	0	3.254	0	0.43	0	0.012	0	0.259	0.169	0.187	0.038	90.473	0.052	3.853	0.063	0.775	0.021	0.09	0.008	0.059	0.003	0.675	0.02	0.723	0.029	0.238	0.006	0.006	0.003	0.008	0.002	0.068	0.008	2.529	0.025	< LOD
366	Invalid	Mining	123.28	%	Final		SF033	SF033	371483.8222	7217704.151	B	undetermined	0.304	0	3.249	0	0	0	0.014	0	< LOD	0.209	0.161	0.035	90.838	0.053	3.942	0.061	0.792	0.02	0.09	0.008	0.058	0.003	0.738	0.02	0.464	0.024	0.251	0.006	0.007	0.003	0.01	0.002	0.065	0.008	2.526	0.027	< LOD
367	Invalid	Mining	122.48	%	Final		SF034	SF034	371483.899	7217706.083	B	undetermined	0.546	0	2.682	0	0	0	0.009	0	< LOD	0.209	0.289	0.038	90.769	0.053	4.472	0.065	0.769	0.02	0.092	0.008	0.053	0.003	0.641	0.018	0.45	0.023	0.237	0.006	0.007	0.002	0.006	0.002	0.073	0.008	2.085	0.024	< LOD
368	Invalid	Mining	123.44	%	Final		SF035	SF035	371483.794	7217708.058	B	undetermined	0.291	0	2.672	0	0	0	0.006	0	< LOD	0.211	0.154	0.035	91.028	0.052	4.175	0.063	0.769	0.02	0.083	0.008	0.06	0.003	0.652	0.018	0.63	0.026	0.233	0.006	0.006	0.002	0.004	0.002	0.069	0.008	2.077	0.024	< LOD
369	Invalid	Mining	122.02	%	Final		SF036	SF036	371483.8065	7217709.988	B	undetermined	0.399	0	2.644	0	0	0	0.008	0	< LOD	0.364	0.211	0.038	91.035	0.051	4.296	0.067	0.763	0.021	0.086	0.008	0.06	0.003	0.662	0.019	0.483	0.025	0.228	0.006	0.006	0.002	0.005	0.002	0.055	0.008	2.055	0.024	< LOD
370	6/1/2007 0:05	Mining	122.53	%	Final		SG01	SG01	371513.8276	7217649.995	C	undetermined	0.415	0	3.602	0	0	0	0.015	0	< LOD	0.377	0.22	0.038	90.737	0.053	3.629	0.061	0.702	0.02	0.082	0.008	0.059	0.003	0.759	0.021	0.573	0.028	0.261	0.006	0.009	0.003	0.01	0.002	0.085	0.009	2.8	0.028	< LOD
371	6/1/2007 0:08	Mining	122.12	%	Final		SG02	SG02	371511.9336	7217649.992	C	midden_4	0.198	0	3.686	0	0	0	0.012	0	< LOD	0.339	0.105	0.036	90.477	0.054	3.787	0.063	0.766	0.021	0.087	0.008	0.067	0.004	0.777	0.021	0.645	0.029	0.272	0.007	0.008	0.003	0.009	0.003	0.061	0.008	2.865	0.028	< LOD
372	6/1/2007 0:12	Mining	122.08	%	Final		SG03	SG03	371507.9981	7217649.893	C	stone_wall_1	0.262	0	3.814	0	0.313	0	0.012	0	< LOD	0.251	0.138	0.037	90.36	0.052	3.282	0.059	0.727	0.02	0.092	0.008	0.073	0.004	0.773	0.022	0.92	0.035	0.265	0.007	0.009	0.003	0.008	0.003	0.133	0.009	2.965	0.029	< LOD
373	6/1/2007 0:16	Mining	122.97	%	Final		SG04	SG04	371505.9937	7217649.903	C	stone_wall_1	0.252	0	3.72	0	0.308	0	0.016	0	< LOD	0.247	0.133	0.036	90.527	0.051	3.34	0.059	0.769	0.021	0.096	0.008	0.063	0.003	0.71	0.021	0.836	0.033	0.238	0.007	0.007	0.003	0.011	0.003	0.123	0.009	2.892	0.028	< LOD
374	6/1/2007 0:20	Mining	123.13	%	Final		SG05	SG05	371504.0092	7217650.049	C	undetermined	0.238	0	3.052	0	0	0	0.012	0	< LOD	0.212	0.126	0.034	91.313	0.049	3.334	0.056	0.729	0.019	0.082	0.008	0.058	0.003	0.661	0.02	0.921	0.033	0.237	0.006	0.005	0.003	0.008	0.002	0.095	0.009	2.372	0.025	< LOD
375	6/1/2007 0:23	Mining	122.06	%	Final		SG06	SG06	371503.7973	7217651.989	C	undetermined	0.256	0	3.161	0	0	0	0.013	0	< LOD	0.387	0.135	0.035	90.965	0.05	3.619	0.06	0.729	0.02	0.085	0.008	0.062	0.003	0.821	0.021	0.72	0.029	0.246	0.006	0.007	0.003	0.009	0.002	0.084	0.008	2.457	0.026	< LOD
376	6/1/2007 0:27	Mining	122.33	%	Final		SG07	SG07	371505.7792	7217651.881	C	stone_wall_1	0.273	0	3.177	0	0.288	0	0.012	0	< LOD	0.241	0.145	0.036	90.96	0.051	3.498	0.059	0.73	0.02	0.09	0.008	0.059	0.003	0.721	0.02	0.757	0.03	0.232	0.006	0.007	0.003	0.008	0.002	0.089	0.008	2.47	0.026	< LOD
377	6/1/2007 0:30	Mining	122.4	%	Final		SG08	SG08	371507.8152	7217651.845	C	stone_wall_1	0.232	0	3.702	0	0	0	0.013	0	< LOD	0.249	0.123	0.036	90.493	0.052	3.566	0.061	0.793	0.021	0.091	0.008	0.06	0.003	0.817	0.022	0.736	0.031	0.265	0.007	0.007	0.003	0.009	0.002	0.093	0.009	2.878	0.029	< LOD
378	6/1/2007 0:34	Mining	121.14	%	Final		SG09	SG09	371509.878	7217652.048	C	midden_4	0.369	0	3.874	0	0	0	0.016	0	< LOD	0.248	0.195	0.04	89.75	0.055	3.429	0.062	0.769	0.021	0.094	0.009	0.066	0.004	0.929	0.024	1.271	0.04	0.296	0.007	0.007	0.003	0.011	0.003	0.09	0.009	3.011	0.03	< LOD
379	6/1/2007 0:37	Mining	121.58	%	Final		SG010	SG010	371511.9334	7217651.989	C	midden_4	0.285	0	3.758	0	0.369	0	0.01	0	< LOD	0.249	0.151	0.037	90.42	0.052	3.363	0.059	0.79	0.021	0.093	0.008	0.06	0.003	0.815	0.021	0.778	0.031	0.242	0.006	0.008	0.003	0.007	0.002	0.059	0.008	2.921	0.029	< LOD
380	6/1/2007 0:41	Mining	121.53	%	Final		SG011	SG011	371513.855	7217652.066	C	undetermined	0.282	0	3.252	0	0	0	0.009	0	< LOD	0.253	0.149	0.036	91.184	0.05	3.712	0.062	0.713	0.02	0.08	0.008	0.058	0.003	0.673	0.019	0.55	0.026	0.231	0.006	0.007	0.003	0.006	0.002	0.052	0.008	2.528	0.027	< LOD
381	6/1/2007 0:45	Mining	124.33	%	Final		SG012	SG012	371513.9419	7217654.113	C	undetermined	0.351	0	3.782	0	0.32	0	0.014	0	< LOD	0.253	0.186	0.038	90.149	0.055	3.743	0.062	0.784	0.021	0.092	0.008	0.063	0.003	0.783	0.022	0.646	0.03	0.268	0.007	0.008	0.003	0.009	0.003	0.071	0.008	2.94	0.028	< LOD
382	6/1/2007 0:49	Mining	121.58	%	Final		SG013	SG013	371511.7563	7217654.224	C	midden_4	0.385	0	3.61	0	0	0	0.011	0	< LOD	0.266	0.204	0.038	90.364	0.052	3.831	0.063	0.821	0.021	0.092	0.008	0.06	0.003	0.762	0.021	0.612	0.029	0.284	0.007	0.008	0.003	0.007	0.002	0.073	0.008	2.806	0.028	< LOD
383	6/1/2007 0:52	Mining	122.25	%	Final		SG014	SG014	371509.7615	7217654.197	C	midden_4	0.231	0	3.415	0	0	0	0.013	0	< LOD	0.216	0.122	0.036	90.693	0.052	3.739	0.062	0.821	0.021	0.105	0.009	0.06	0.003	0.746	0.02	0.64	0.028	0.259	0.006	0.009	0.003	0.009	0.002	0.069	0.008	2.654	0.028	< LOD
384	6/1/2007 0:57	Mining	122.4	%	Final		SG015	SG015	371507.5046	7217654.301	C	stone_wall_1	0.317	0	3.894	0	0	0	0.014	0	< LOD	0.266	0.168	0.036	90.516	0.052	3.689	0.061	0.809	0.021	0.104	0.008	0.068	0.003	0.671	0.02	0.499	0.026	0.269	0.006	0.009	0.003	0.01	0.002	0.09	0.009	3.026	0.029	< LOD
385	6/1/2007 1:03	Mining	146.67	%	Final		SG016	SG016	371505.749	7217654.168	C	stone_wall_1	0.289	0	3.391	0	0	0	0.011	0	< LOD	0.232	0.153	0.038	90.335	0.039	3.76	0.061	0.839	0.021	0.106	0.009	0.061	0.003	0.685	0.019	1.006	0.033	0.271	0.006	0.005	0.003	0.008	0.002	0.07	0.006	2.636	0.019	< LOD
386	6/1/2007 1:09	Mining	121.45	%	Final		SG017	SG017	371503.7443	7217654.07	C	undetermined	0.309	0	3.361	0	0	0	0.012	0	< LOD	0.228	0.163	0.038	90.405	0.051	3.52	0.061	0.82	0.021	0.095	0.008	0.058	0.003	0.698	0.02	1.214	0.038	0.263	0.007	0.006	0.003	0.008	0.002	0.082	0.008	2.613	0.027	< LOD
387	6/1/2007 1:14	Mining	122.41	%	Final		SG018	SG018	371503.7656	7217656.057	C	undetermined	0.278	0	3.494	0	0	0	0.011	0	< LOD	0.222	0.147	0.036	90.804	0.05	3.625	0.061	0.796	0.021	0.103	0.008	0.059	0.003	0.714	0.02	0.614	0.028	0.266	0.006	0.008	0.003	0.008	0.002	0.068	0.008	2.716	0.027	< LOD
388	6/1/2007 1:25	Mining	121.25	%	Final		SG019	SG019	371505.7653	7217655.851	C	undetermined	0.505	0	2.983	0	0	0	0.012	0	< LOD	0.362	0.267	0.04	90.386	0.052	4.168	0.065	0.796	0.021	0.094	0.008	0.055	0.003	0.649	0.019	0.889	0.032	0.228	0.006	0.007	0.003	0.009	0.002	0.071	0.008	2.319	0.025	< LOD
389	6/1/2007 1:30	Mining	123.22	%	Final		SG020	SG020	371507.7369	7217655.848	C	undetermined	0.26	0	2.793	0	0	0	0.011	0	< LOD	0.365	0.138	0.036	91.272	0.049	3.905	0.063	0.759	0.021	0.084	0.008	0.064	0.003	0.636	0.018	0.612	0.026	0.232	0.006	0.006	0.002	0.007	0.002	0.056	0.008	2.171	0.024	< LOD
390	6/1/2007 1:33	Mining	121.6	%	Final		SG021	SG021	371509.7711	7217655.901	C	undetermined	0.358	0	3.294	0	0.427	0	0.012	0	0.258	0.169	0.189	0.038	90.504	0.053	3.844	0.063	0.793	0.021	0.077	0.008	0.094	0.004	0.737	0.02	0.532	0.026	0.262	0.006	0.007	0.003	0.008	0.002	0.07	0.008	2.56	0.027	< LOD
391	6/1/2007 1:37	Mining	122.84	%	Final		SG022	SG022	371511.7608	7217656.04	C	undetermined	0.359	0	3.522	0	0	0	0.013	0	< LOD	0.217	0.19	0.038	90.71	0.05	3.611	0.061	0.757	0.021	0.096	0.009	0.059	0.003	0.7	0.02	0.744	0.03	0.244	0.006	0.009	0.003	0.009	0.002	0.075	0.008	2.738	0.027	< LOD
392	6/1/2007 1:43	Mining	122.24	%	Final		SG023a	SG023	371513.8657	7217656.073	C	undetermined	0.295	0	3.41	0	0	0	0.01	0	< LOD	0.224	0.156	0.036	91.091	0.049	3.698	0.061	0.779	0.021	0.081	0.008	0.059	0.003	0.61	0.019	0.478	0.024	0.257	0.006	0.006	0.003	0.007	0.002	0.061	0.008	2.651	0.027	< LOD
393	6/1/2007 1:45	Mining	121.8	%	Final		SG023b	SG023	371513.8657	7217656.073	C	undetermined	0.249	0	3.099	0	0	0	0.009	0	< LOD	0.314	0.132	0.035	91.281	0.049	3.757	0.062	0.808	0.021	0.091	0.008	0.057	0.003	0.598	0.019	0.497	0.025	0.24	0.006	0.006	0.003	0.006	0.002	0.056	0.008	2.409	0.026	< LOD
394	6/1/2007 1:51	Mining	122.25	%	Final		SG023c	SG023	371513.8657	7217656.073	C	undetermined	0.267	0	3.109	0	0	0	0.01	0	< LOD	0.224	0.142	0.036	91.187	0.05	3.844	0.063	0.781	0.021	0.082	0.008	0.056	0.003	0.622	0.019	0.494	0.025	0.244	0.006	0.008	0.003	0.007	0.002	0.052	0.008	2.417	0.026	< LOD
395	6/1/2007 1:55	Mining	122.39	%	Final		SG024	SG024	371513.8538	7217658.215	C	undetermined	0.315	0	3.257	0	0	0	0.01	0	< LOD	0.224	0.167	0.036	91.044	0.05	3.808	0.062	0.831	0.021	0.095	0.008	0.062	0.003	0.656	0.019	0.446	0.024	0.226	0.006	0.009	0.003	0.007	0.002	0.056	0.008	2.532	0.026	< LOD
396	6/1/2007 0:03	Mining	122.3	%	Final		SG025	SG025	371511.6894	7217657.958	C	undetermined	0.429	0	3.546	0	0	0	0.015	0	< LOD	0.222	0.227	0.038	90.814	0.049	3.463	0.06	0.717	0.02	0.105	0.009	0.145	0.004	0.787	0.021	0.555	0.027	0.28	0.007	0.008	0.003	0.01	0.002	0.067	0.008	2.756	0.027	< LOD
397	6/1/2007 0:06	Mining	121.8	%	Final		SG026	SG026	371509.692	7217658.094	C	undetermined	0.432	0	3.711	0	0	0	0.014	0	< LOD	0.21	0.229	0.038	90.382	0.052	3.886	0.062	0.797	0.021	0.086	0.008	0.056	0.003	0.741	0.021	0.517	0.027	0.263	0.007	0.007	0.003	0.01	0.003	0.073	0.008	2.885	0.028	< LOD
398	6/1/2007 0:10	Mining	121.39	%	Final		SG027	SG027	371507.734	7217658.006	C	undetermined	0.299	0	3.102	0	0	0	0.011	0	< LOD	0.222	0.158	0.035	91.282	0.049	3.722	0.061	0.741	0.02	0.092	0.008	0.065	0.003	0.625	0.019	0.528	0.025	0.239	0.006	0.006	0.003	0.008	0.002	0.068	0.008	2.411	0.026	< LOD
399	6/1/2007 0:13	Mining	120.96	%	Final		SG028	SG028	371505.7456	7217658.025	C	undetermined	0.326	0	3.166	0	0.673	0	0.013	0	0.406	0.173	0.173	0.037	90.69	0.052	3.685	0.061	0.745	0.02	0.088	0.008	0.103	0.004	0.658	0.019	0.622	0.028	0.229	0.006	0.008	0.003	0.009	0.002	0.065	0.008	2.461	0.026	< LOD
400	6/1/2007 0:17	Mining	122.84	%	Final		SG029	SG029	371503.8425	7217658.069	C	undetermined	0.497	0	3.329	0	0	0	0.013	0	< LOD	0.265	0.263	0.039	90.585	0.053	4.077	0.064	0.746	0.021	0.09	0.008	0.074	0.004	0.66	0.02	0.505	0.026	0.268	0.006	0.008	0.003	0.009	0.002	0.066	0.008	2.588	0.026	< LOD
401	6/1/2007 0:21	Mining	121.84	%	Final		SG030	SG030	371504.0167	7217659.999	C	undetermined	0.396	0	3.995	0	0	0	0.014	0	< LOD	0.225	0.21	0.037	90.4	0.052	3.704	0.061	0.782	0.02	0.09	0.008	0.092	0.004	0.776	0.022	0.451	0.026	0.244	0.006	0.007	0.003	0.01	0.002	0.062	0.008	3.105	0.029	< LOD
402	6/1/2007 0:24	Mining	121.41	%	Final		SG031	SG031	371505.8099	7217659.978	C	undetermined	0.355	0	3.586	0	0.281	0	0.011	0	< LOD	0.237	0.188	0.036	90.955	0.049	3.435	0.058	0.733	0.02	0.08	0.008	0.065	0.003	0.63	0.02	0.558	0.027	0.255	0.006	0.007	0.003	0.007	0.002	0.067	0.008	2.787	0.027	< LOD
403	6/1/2007 0:28	Mining	122.26	%	Final		SG032	SG032	371507.7071	7217660.04	C	undetermined	0.309	0	3.745	0	0	0	0.011	0	< LOD	0.266	0.164	0.042	88.838	0.061	3.098	0.06	0.763	0.022	0.103	0.009	0.069	0.004	0.675	0.02	2.987	0.057	0.246	0.006	0.009	0.003	0.008	0.003	0.063	0.008	2.911	0.029	< LOD
404	6/1/2007 0:31	Mining	122.48	%	Final		SG033	SG033	371509.7907	7217660.048	C	undetermined	0.227	0	3.131	0	0	0	0.013	0	< LOD	0.211	0.12	0.035	91.214	0.05	3.835	0.062	0.822	0.021	0.083	0.008	0.057	0.003	0.629	0.019	0.433	0.023	0.241	0.006	0.006	0.003	0.009	0.002	0.054	0.008	2.434	0.026	< LOD
405	6/1/2007 0:35	Mining	123.84	%	Final		SG034	SG034	371511.801	7217660.076	C	undetermined	0.375	0	3.077	0	0	0	0.008	0	< LOD	0.299	0.199	0.036	90.893	0.053	4.109	0.062	0.825	0.02	0.099	0.008	0.059	0.003	0.623	0.018	0.412	0.022	0.255	0.006	0.007	0.002	0.006	0.002	0.048	0.008	2.392	0.026	< LOD
406	6/1/2007 0:40	Mining	122.38	%	Final		SG035	SG035	371513.8301	7217660.136	C	undetermined	0.346	0	3.549	0	0	0	0.013	0	< LOD	0.322	0.183	0.037	90.5	0.052	4.026	0.064	0.835	0.021	0.098	0.008	0.062	0.003	0.694	0.02	0.445	0.025	0.258	0.006	0.009	0.003	0.009	0.002	0.063	0.008	2.759	0.028	< LOD
408	6/1/2007 0:47	Mining	121.54	%	Final		SG036	SG036	371503.9546	7217640.019	C	undetermined	0.331	0	2.946	0	0	0	0.008	0	< LOD	0.231	0.175	0.038	90.584	0.052	4.363	0.068	0.856	0.022	0.09	0.008	0.058	0.003	0.659	0.019	0.552	0.026	0.236	0.006	0.006	0.003	0.005	0.002	0.063	0.008	2.29	0.025	< LOD
409	6/1/2007 0:54	Mining	122.4	%	Final		SG037	SG037	371505.8439	7217640.085	C	undetermined	0.403	0	2.856	0	0	0	0.013	0	< LOD	0.217	0.213	0.038	90.587	0.052	4.113	0.065	0.851	0.022	0.096	0.008	0.06	0.003	0.777	0.021	0.666	0.029	0.269	0.006	0.007	0.003	0.009	0.002	0.066	0.008	2.22	0.024	< LOD
410	6/1/2007 0:59	Mining	121.62	%	Final		SG038	SG038	371507.8486	7217640.017	C	undetermined	0.331	0	3.186	0	0	0	0.006	0	< LOD	0.222	0.175	0.036	90.921	0.05	3.901	0.062	0.819	0.021	0.086	0.008	0.057	0.003	0.707	0.02	0.48	0.025	0.232	0.006	0.006	0.003	0.004	0.002	0.064	0.008	2.476	0.026	< LOD
411	6/1/2007 1:03	Mining	122.61	%	Final		SG039	SG039	371509.8712	7217640.039	C	undetermined	0.355	0	3.13	0	0	0	0.013	0	< LOD	0.235	0.188	0.038	90.809	0.052	4.004	0.065	0.733	0.021	0.078	0.008	0.06	0.004	0.72	0.02	0.55	0.026	0.29	0.006	0.006	0.003	0.009	0.002	0.06	0.008	2.433	0.025	< LOD
412	6/1/2007 1:08	Mining	122.07	%	Final		SG040	SG040	371511.9188	7217640.028	C	undetermined	0.319	0	3.194	0	0	0	0.012	0	< LOD	0.227	0.169	0.037	90.791	0.052	3.988	0.064	0.722	0.021	0.076	0.008	0.06	0.003	0.748	0.021	0.58	0.027	0.24	0.006	0.008	0.003	0.008	0.002	0.072	0.008	2.483	0.027	< LOD
413	6/1/2007 1:14	Mining	122.05	%	Final		SG041	SG041	371513.7934	7217640.012	C	undetermined	0.386	0	3.622	0	0.839	0	0.011	0	0.506	0.19	0.205	0.04	90.05	0.056	3.792	0.064	0.737	0.021	0.079	0.009	0.06	0.004	0.855	0.023	0.483	0.027	0.265	0.007	0.007	0.003	0.008	0.003	0.066	0.008	2.815	0.028	< LOD
414	6/1/2007 1:19	Mining	121.49	%	Final		SG042	SG042	371513.8503	7217642.005	C	undetermined	0.295	0	2.937	0	0	0	0.01	0	< LOD	0.222	0.156	0.036	91.121	0.05	3.808	0.063	0.789	0.021	0.073	0.008	0.062	0.003	0.714	0.02	0.627	0.028	0.223	0.006	0.008	0.003	0.007	0.002	0.066	0.008	2.283	0.025	< LOD
415	6/1/2007 1:24	Mining	121.44	%	Final		SG043	SG043	371511.8478	7217642.004	C	undetermined	0.321	0	3.027	0	0	0	0.013	0	< LOD	0.314	0.17	0.037	91.103	0.048	3.637	0.061	0.835	0.021	0.09	0.008	0.059	0.003	0.721	0.02	0.624	0.028	0.253	0.006	0.007	0.003	0.009	0.002	0.075	0.008	2.353	0.025	< LOD
416	6/1/2007 1:31	Mining	121.54	%	Final		SG044	SG044	371509.7741	7217641.998	C	undetermined	0.259	0	2.691	0	0	0	0.01	0	< LOD	0.213	0.137	0.035	91.266	0.049	4.019	0.064	0.816	0.021	0.093	0.008	0.059	0.003	0.665	0.019	0.495	0.024	0.229	0.006	0.006	0.002	0.007	0.002	0.055	0.008	2.092	0.024	< LOD
417	6/1/2007 1:34	Mining	123.63	%	Final		SG045	SG045	371507.8492	7217642.009	C	undetermined	0.262	0	3.324	0	0	0	0.012	0	< LOD	0.222	0.139	0.036	90.732	0.052	3.854	0.063	0.821	0.021	0.097	0.008	0.056	0.003	0.702	0.02	0.616	0.027	0.241	0.006	0.008	0.003	0.008	0.002	0.074	0.008	2.583	0.026	< LOD
418	6/1/2007 1:40	Mining	122.76	%	Final		SG046	SG046	371505.8421	7217641.993	C	undetermined	0.298	0	2.989	0	0	0	0.008	0	< LOD	0.227	0.158	0.036	91.023	0.049	3.982	0.064	0.816	0.021	0.09	0.008	0.06	0.003	0.709	0.02	0.466	0.024	0.238	0.006	0.006	0.003	0.006	0.002	0.061	0.008	2.324	0.025	< LOD
419	6/1/2007 1:45	Mining	123.53	%	Final		SG047	SG047	371503.9258	7217642	C	undetermined	0.355	0	3.046	0	0	0	0.011	0	< LOD	0.209	0.188	0.036	90.671	0.052	4.164	0.063	0.833	0.02	0.082	0.008	0.059	0.003	0.751	0.02	0.482	0.025	0.261	0.006	0.009	0.003	0.007	0.002	0.067	0.008	2.368	0.025	< LOD
420	6/1/2007 1:49	Mining	122.23	%	Final		SG048	SG048	371503.9154	7217643.933	C	undetermined	0.331	0	3.035	0	0	0	0.009	0	< LOD	0.385	0.175	0.037	90.55	0.053	4.274	0.066	0.852	0.021	0.093	0.008	0.059	0.003	0.671	0.02	0.582	0.027	0.239	0.006	0.006	0.003	0.006	0.002	0.067	0.008	2.359	0.025	< LOD
421	6/1/2007 1:54	Mining	123.76	%	Final		SG049	SG049	371505.8688	7217643.99	C	undetermined	0.397	0	3.028	0	0	0	0.011	0	< LOD	0.357	0.21	0.037	90.79	0.05	4.09	0.064	0.829	0.021	0.096	0.008	0.058	0.003	0.695	0.02	0.473	0.025	0.255	0.006	0.009	0.003	0.008	0.002	0.07	0.008	2.353	0.025	< LOD
422	6/1/2007 2:00	Mining	122.52	%	Final		SG050	SG050	371507.8713	7217644.055	C	undetermined	0.412	0	3.273	0	0	0	0.01	0	< LOD	0.219	0.218	0.038	90.495	0.053	4.291	0.066	0.81	0.021	0.084	0.008	0.058	0.003	0.646	0.019	0.497	0.025	0.229	0.006	0.008	0.002	0.007	0.002	0.056	0.008	2.544	0.027	< LOD
423	6/1/2007 2:05	Mining	122.84	%	Final		SG051	SG051	371509.8198	7217644.046	C	undetermined	0.29	0	2.852	0	0	0	0.008	0	< LOD	0.297	0.154	0.034	91.066	0.051	4.015	0.061	0.829	0.02	0.103	0.008	0.06	0.003	0.63	0.018	0.536	0.025	0.268	0.006	0.008	0.003	0.006	0.002	0.048	0.008	2.217	0.025	< LOD
424	6/1/2007 2:11	Mining	121.61	%	Final		SG052	SG052	371511.8713	7217644.066	C	undetermined	0.292	0	3.025	0	0	0	0.012	0	< LOD	0.312	0.154	0.036	90.987	0.051	4.016	0.064	0.801	0.021	0.094	0.008	0.081	0.004	0.624	0.018	0.547	0.025	0.208	0.006	0.006	0.002	0.008	0.002	0.066	0.008	2.351	0.026	< LOD
425	6/1/2007 2:16	Mining	122.5	%	Final		SG053a	SG053	371513.7675	7217644.009	C	undetermined	0.381	0	2.963	0	0	0	0.011	0	< LOD	0.221	0.201	0.038	90.817	0.051	4.105	0.065	0.846	0.021	0.097	0.008	0.065	0.003	0.653	0.019	0.545	0.025	0.235	0.006	0.005	0.003	0.008	0.002	0.063	0.008	2.303	0.025	< LOD
427	6/1/2007 2:23	Mining	121.84	%	Final		SG053b	SG053	371513.7675	7217644.009	C	undetermined	0.317	0	3.322	0	0	0	0.011	0	< LOD	0.232	0.168	0.036	90.731	0.051	3.9	0.063	0.828	0.021	0.097	0.008	0.059	0.003	0.648	0.019	0.611	0.027	0.247	0.006	0.006	0.003	0.007	0.002	0.053	0.008	2.582	0.027	< LOD
428	6/1/2007 2:29	Mining	123.06	%	Final		SG054a	SG054	371513.8491	7217647.962	C	undetermined	0.31	0	3.558	0	0	0	0.014	0	< LOD	0.214	0.164	0.037	90.675	0.052	3.529	0.06	0.809	0.021	0.087	0.008	0.057	0.003	0.765	0.021	0.727	0.031	0.257	0.006	0.007	0.003	0.009	0.002	0.081	0.008	2.765	0.027	< LOD
429	6/1/2007 2:34	Mining	122.24	%	Final		SG054b	SG054	371513.8491	7217647.962	C	undetermined	0.318	0	3.511	0	0	0	0.014	0	< LOD	0.264	0.169	0.037	90.704	0.051	3.606	0.061	0.801	0.021	0.079	0.008	0.056	0.003	0.748	0.02	0.705	0.029	0.237	0.006	0.009	0.003	0.01	0.002	0.084	0.008	2.729	0.028	< LOD
430	6/1/2007 2:40	Mining	122.27	%	Final		SG054c	SG054	371513.8491	7217647.962	C	undetermined	0.28	0	3.556	0	0	0	0.012	0	< LOD	0.243	0.148	0.036	90.695	0.05	3.596	0.061	0.799	0.021	0.089	0.008	0.058	0.003	0.747	0.021	0.713	0.03	0.238	0.006	0.008	0.003	0.008	0.002	0.082	0.008	2.764	0.027	< LOD
431	6/1/2007 2:45	Mining	121.15	%	Final		SG055	SG055	371511.7057	7217648.083	C	undetermined	0.331	0	2.839	0	0	0	0.008	0	< LOD	0.229	0.175	0.037	91.342	0.052	3.955	0.065	0.702	0.02	0.072	0.008	0.064	0.004	0.653	0.019	0.452	0.024	0.253	0.006	0.007	0.003	0.006	0.002	0.051	0.008	2.207	0.026	< LOD
432	6/1/2007 2:52	Mining	122.79	%	Final		SG056	SG056	371507.894	7217648.055	C	stone_wall_1	0.385	0	3.65	0	0	0	0.013	0	< LOD	0.4	0.204	0.04	90.293	0.053	3.699	0.064	0.762	0.021	0.082	0.009	0.062	0.004	0.756	0.022	0.8	0.033	0.271	0.007	0.009	0.003	0.009	0.003	0.147	0.01	2.837	0.028	< LOD
433	6/1/2007 2:58	Mining	122.43	%	Final		SG057	SG057	371505.9096	7217648.058	C	stone_wall_1	0.36	0	3.445	0	0	0	0.013	0	< LOD	0.244	0.191	0.04	90.417	0.055	3.656	0.064	0.713	0.021	0.095	0.009	0.061	0.004	0.702	0.02	1.039	0.035	0.258	0.006	0.007	0.003	0.009	0.002	0.107	0.009	2.678	0.028	< LOD
434	6/1/2007 3:04	Mining	122.14	%	Final		SG058	SG058	371503.8227	7217648.031	C	undetermined	0.31	0	2.94	0	0	0	0.01	0	< LOD	0.232	0.164	0.037	90.708	0.051	4.136	0.065	0.845	0.022	0.091	0.009	0.061	0.003	0.65	0.019	0.61	0.027	0.292	0.007	0.007	0.003	0.007	0.002	0.08	0.008	2.285	0.024	< LOD
435	6/1/2007 3:09	Mining	121.87	%	Final		SG059	SG059	371503.9362	7217646	C	undetermined	0.376	0	2.934	0	0	0	0.012	0	< LOD	0.226	0.199	0.038	90.768	0.05	3.985	0.064	0.845	0.022	0.088	0.009	0.058	0.003	0.695	0.019	0.667	0.028	0.26	0.006	0.007	0.003	0.008	0.002	0.074	0.008	2.281	0.024	< LOD
436	6/1/2007 3:15	Mining	123.73	%	Final		SG060	SG060	371505.9172	7217646.081	C	undetermined	0.317	0	3.631	0	0	0	0.01	0	< LOD	0.239	0.168	0.036	90.573	0.052	3.612	0.059	0.789	0.02	0.092	0.008	0.06	0.003	0.721	0.021	0.757	0.031	0.254	0.006	0.006	0.003	0.007	0.002	0.071	0.008	2.822	0.028	< LOD
437	6/1/2007 3:20	Mining	120.69	%	Final		SG061	SG061	371507.8676	7217645.974	C	undetermined	0.286	0	3.104	0	0.357	0	0.008	0	< LOD	0.249	0.151	0.037	90.556	0.053	3.981	0.064	0.856	0.022	0.096	0.008	0.059	0.003	0.703	0.02	0.549	0.026	0.287	0.006	0.006	0.003	0.005	0.002	0.059	0.008	2.413	0.026	< LOD
438	6/1/2007 3:24	Mining	121.7	%	Final		SG062	SG062	371509.7842	7217646.039	C	undetermined	0.282	0	2.979	0	0	0	0.011	0	< LOD	0.249	0.149	0.037	90.792	0.05	3.532	0.061	0.847	0.022	0.105	0.009	0.061	0.003	0.683	0.02	1.137	0.036	0.243	0.006	0.007	0.003	0.008	0.002	0.065	0.008	2.315	0.025	< LOD
439	6/1/2007 3:29	Mining	122.7	%	Final		SG063	SG063	371511.6253	7217645.983	C	undetermined	0.31	0	2.987	0	0.336	0	0.011	0	< LOD	0.251	0.164	0.038	90.598	0.053	3.858	0.064	0.849	0.022	0.094	0.009	0.064	0.003	0.72	0.02	0.742	0.029	0.256	0.006	0.007	0.003	0.007	0.002	0.057	0.008	2.321	0.025	< LOD
440	6/1/2007 3:35	Mining	122.23	%	Final		SG064	SG064	371513.8312	7217646.179	C	undetermined	0.251	0	3.119	0	0	0	0.012	0	< LOD	0.377	0.133	0.036	91.226	0.049	3.684	0.062	0.749	0.021	0.086	0.009	0.062	0.004	0.673	0.02	0.569	0.027	0.239	0.006	0.005	0.003	0.008	0.002	0.077	0.008	2.424	0.026	< LOD
441	6/1/2007 0:03	Mining	121.58	%	Final		SH01	SH01	371501.7965	7217640.057	C	undetermined	0.338	0	3.13	0	0.393	0	0.011	0	< LOD	0.25	0.179	0.037	90.814	0.052	3.947	0.064	0.67	0.02	0.073	0.008	0.062	0.003	0.722	0.02	0.48	0.025	0.246	0.006	0.006	0.003	0.008	0.002	0.062	0.008	2.433	0.026	< LOD
442	6/1/2007 0:08	Mining	121.29	%	Final		SH02	SH02	371499.816	7217640.056	C	undetermined	0.315	0	2.893	0	0	0	0.011	0	< LOD	0.312	0.167	0.036	91.484	0.049	3.675	0.061	0.669	0.02	0.079	0.008	0.057	0.003	0.711	0.02	0.499	0.025	0.262	0.006	0.005	0.003	0.008	0.002	0.076	0.008	2.248	0.025	< LOD
443	6/1/2007 0:11	Mining	121.62	%	Final		SH03	SH03	371497.9048	7217639.999	C	undetermined	0.287	0	2.772	0	0	0	0.01	0	< LOD	0.258	0.152	0.036	91.07	0.051	4.074	0.064	0.787	0.021	0.093	0.008	0.062	0.003	0.72	0.019	0.5	0.025	0.237	0.006	0.008	0.003	0.007	0.002	0.072	0.008	2.155	0.024	< LOD
444	6/1/2007 0:15	Mining	122.46	%	Final		SH04	SH04	371495.8378	7217640.142	C	undetermined	1.052	0	3.167	0	0	0	0.018	0	< LOD	0.225	0.557	0.047	87.969	0.067	6.242	0.08	0.733	0.021	0.092	0.008	0.056	0.003	0.823	0.021	0.64	0.027	0.276	0.006	0.007	0.003	0.012	0.002	0.069	0.008	2.462	0.026	< LOD
445	6/1/2007 0:19	Mining	123.11	%	Final		SH05	SH05	371493.8025	7217640.071	C	undetermined	0.703	0	2.857	0	0.375	0	0.009	0	< LOD	0.246	0.372	0.042	89.457	0.06	5.225	0.072	0.766	0.021	0.094	0.008	0.057	0.003	0.697	0.019	0.498	0.024	0.264	0.006	0.005	0.003	0.006	0.002	0.055	0.008	2.221	0.024	< LOD
446	6/1/2007 0:23	Mining	121.84	%	Final		SH06	SH06	371493.8866	7217641.994	C	undetermined	0.273	0	2.721	0	0	0	0.007	0	< LOD	0.223	0.144	0.035	91.089	0.05	4.146	0.064	0.813	0.021	0.093	0.008	0.057	0.003	0.626	0.018	0.563	0.025	0.223	0.005	0.006	0.002	0.005	0.002	0.064	0.008	2.115	0.024	< LOD
447	6/1/2007 0:27	Mining	123.14	%	Final		SH07	SH07	371495.8909	7217642.113	C	undetermined	0.311	0	2.855	0	0	0	0.01	0	< LOD	0.235	0.165	0.034	91.023	0.052	4.126	0.062	0.763	0.019	0.086	0.008	0.058	0.003	0.639	0.018	0.538	0.025	0.246	0.006	0.006	0.002	0.007	0.002	0.062	0.008	2.219	0.025	< LOD
448	6/1/2007 0:31	Mining	124.06	%	Final		SH08	SH08	371497.8394	7217642.12	C	undetermined	0.37	0	2.727	0	0	0	0.012	0	< LOD	0.197	0.196	0.035	90.955	0.051	4.087	0.062	0.794	0.02	0.101	0.008	0.058	0.003	0.71	0.02	0.625	0.027	0.218	0.006	0.005	0.003	0.008	0.002	0.071	0.008	2.12	0.024	< LOD
449	6/1/2007 0:35	Mining	121.79	%	Final		SH09	SH09	371499.8896	7217642.087	C	undetermined	0.264	0	2.975	0	0.307	0	0.009	0	< LOD	0.237	0.14	0.035	91.09	0.05	3.707	0.061	0.791	0.02	0.097	0.008	0.058	0.003	0.67	0.019	0.546	0.026	0.261	0.006	0.007	0.003	0.006	0.002	0.069	0.008	2.312	0.025	< LOD
450	6/1/2007 0:39	Mining	121.3	%	Final		SH010	SH010	371501.7568	7217642.099	C	undetermined	0.629	0	2.954	0	0	0	0.008	0	< LOD	0.256	0.333	0.041	89.918	0.056	4.859	0.07	0.763	0.021	0.097	0.008	0.056	0.003	0.687	0.02	0.614	0.028	0.235	0.006	0.007	0.003	0.006	0.002	0.069	0.008	2.296	0.025	< LOD
451	6/1/2007 0:42	Mining	120.83	%	Final		SH011	SH011	371501.7684	7217644.09	C	undetermined	0.391	0	3.198	0	0	0	0.008	0	< LOD	0.22	0.207	0.038	90.496	0.053	4.19	0.066	0.822	0.021	0.095	0.008	0.056	0.003	0.704	0.02	0.536	0.026	0.279	0.006	0.007	0.003	0.006	0.002	0.056	0.008	2.486	0.026	< LOD
452	6/1/2007 0:46	Mining	122.68	%	Final		SH012	SH012	371499.9835	7217644.218	C	undetermined	0.323	0	3.003	0	0	0	0.01	0	< LOD	0.218	0.171	0.036	90.834	0.048	4.05	0.064	0.8	0.021	0.095	0.008	0.068	0.003	0.668	0.019	0.576	0.026	0.274	0.006	0.007	0.003	0.007	0.002	0.062	0.008	2.334	0.024	< LOD
453	6/1/2007 0:50	Mining	122.37	%	Final		SH013	SH013	371497.8946	7217644.221	C	undetermined	0.255	0	2.685	0	0	0	0.009	0	< LOD	0.215	0.135	0.035	91.147	0.049	4.211	0.065	0.85	0.021	0.094	0.008	0.062	0.003	0.631	0.018	0.454	0.023	0.214	0.005	0.008	0.002	0.006	0.002	0.047	0.007	2.087	0.024	< LOD
454	6/1/2007 0:54	Mining	122.19	%	Final		SH014	SH014	371495.8723	7217644.083	C	undetermined	0.256	0	2.65	0	0	0	0.01	0	< LOD	0.264	0.136	0.034	91.375	0.048	4.055	0.063	0.801	0.021	0.086	0.008	0.057	0.003	0.643	0.018	0.445	0.023	0.205	0.005	0.007	0.002	0.007	0.002	0.071	0.008	2.06	0.023	< LOD
455	6/1/2007 1:01	Mining	122.19	%	Final		SH015	SH015	371493.8129	7217644.064	C	undetermined	0.245	0	3.145	0	0	0	0.009	0	< LOD	0.224	0.13	0.035	91.093	0.049	3.857	0.062	0.838	0.021	0.093	0.008	0.058	0.003	0.623	0.019	0.442	0.024	0.277	0.006	0.006	0.003	0.006	0.002	0.071	0.008	2.444	0.026	< LOD
456	6/1/2007 1:05	Mining	122.4	%	Final		SH016	SH016	371493.9076	7217646.095	C	undetermined	0.294	0	2.967	0	0	0	0.011	0	< LOD	0.225	0.156	0.036	90.906	0.05	4.082	0.064	0.832	0.021	0.093	0.008	0.061	0.003	0.68	0.019	0.455	0.024	0.292	0.006	0.005	0.003	0.008	0.002	0.06	0.008	2.306	0.025	< LOD
457	6/1/2007 1:10	Mining	122.79	%	Final		SH017	SH017	371495.8496	7217646.097	C	undetermined	0.347	0	2.964	0	0.345	0	0.011	0	< LOD	0.241	0.184	0.037	90.8	0.052	4.012	0.063	0.842	0.021	0.092	0.008	0.058	0.003	0.681	0.019	0.442	0.023	0.25	0.006	0.006	0.003	0.007	0.002	0.055	0.008	2.304	0.025	< LOD
458	6/1/2007 1:14	Mining	121.57	%	Final		SH018	SH018	371497.8757	7217646.03	C	undetermined	0.281	0	2.825	0	0	0	0.011	0	< LOD	0.235	0.148	0.036	91.088	0.049	4.06	0.065	0.838	0.021	0.095	0.008	0.058	0.003	0.643	0.019	0.498	0.025	0.25	0.006	0.007	0.003	0.007	0.002	0.054	0.008	2.196	0.024	< LOD
459	6/1/2007 1:19	Mining	123.05	%	Final		SH019	SH019	371500.024	7217646.112	C	undetermined	0.329	0	3.196	0	0	0	0.012	0	< LOD	0.226	0.174	0.037	90.831	0.051	3.982	0.065	0.831	0.022	0.093	0.008	0.06	0.003	0.689	0.02	0.448	0.024	0.28	0.006	0.007	0.003	0.008	0.002	0.056	0.008	2.484	0.026	< LOD
460	6/1/2007 1:24	Mining	122.74	%	Final		SH020	SH020	371501.7404	7217646.077	C	undetermined	0.432	0	2.957	0	0	0	0.01	0	< LOD	0.194	0.228	0.038	90.738	0.052	4.153	0.065	0.835	0.021	0.093	0.008	0.057	0.003	0.709	0.02	0.514	0.025	0.242	0.006	0.007	0.003	0.007	0.002	0.06	0.008	2.298	0.025	< LOD
461	6/1/2007 0:07	Mining	122.1	%	Final		SH021	SH021	371501.785	7217648.091	C	undetermined	0.212	0	2.985	0	0	0	0.011	0	< LOD	0.351	0.112	0.034	91.438	0.047	3.795	0.061	0.735	0.02	0.077	0.008	0.059	0.003	0.602	0.018	0.486	0.024	0.237	0.006	0.007	0.003	0.008	0.002	0.065	0.008	2.32	0.025	< LOD
462	6/1/2007 0:11	Mining	122.14	%	Final		SH022	SH022	371500.01	7217648.085	C	undetermined	0.363	0	2.975	0	0	0	0.014	0	< LOD	0.221	0.192	0.036	90.87	0.05	4.223	0.065	0.73	0.02	0.086	0.008	0.059	0.003	0.692	0.019	0.458	0.024	0.242	0.006	0.007	0.003	0.01	0.002	0.058	0.008	2.312	0.025	< LOD
463	6/1/2007 0:15	Mining	122.47	%	Final		SH023	SH023	371497.8967	7217647.978	C	undetermined	0.402	0	2.925	0	0.328	0	0.01	0	< LOD	0.242	0.213	0.038	90.62	0.052	4.298	0.066	0.729	0.02	0.082	0.008	0.056	0.003	0.682	0.02	0.449	0.024	0.279	0.006	0.006	0.003	0.007	0.002	0.051	0.008	2.273	0.025	< LOD
464	6/1/2007 0:23	Mining	121.15	%	Final		SH024	SH024	371495.8777	7217648.038	C	undetermined	0.236	0	3.111	0	0	0	0.008	0	< LOD	0.225	0.125	0.032	92.125	0.044	3.29	0.056	0.499	0.017	0.064	0.008	0.059	0.003	0.642	0.018	0.425	0.023	0.225	0.006	0.006	0.002	0.005	0.002	0.062	0.008	2.418	0.026	< LOD
465	6/1/2007 0:27	Mining	121.39	%	Final		SH025	SH025	371493.8727	7217650.113	C	enclosure_2	0.35	0	3.317	0	0	0	0.013	0	< LOD	0.21	0.185	0.037	90.683	0.052	3.869	0.063	0.792	0.021	0.092	0.008	0.057	0.003	0.743	0.021	0.581	0.028	0.253	0.006	0.009	0.003	0.009	0.002	0.087	0.009	2.579	0.027	< LOD
466	6/1/2007 0:30	Mining	122.66	%	Final		SH026	SH026	371496.0205	7217649.942	C	undetermined	0.263	0	3.633	0	0	0	0.016	0	< LOD	0.213	0.139	0.036	90.941	0.05	3.663	0.061	0.709	0.02	0.091	0.008	0.06	0.003	0.723	0.02	0.448	0.024	0.246	0.006	0.008	0.003	0.011	0.002	0.067	0.008	2.824	0.028	< LOD
467	6/1/2007 0:39	Mining	121.68	%	Final		SH027	SH027	371498.0363	7217649.96	C	undetermined	0.273	0	3.046	0	0	0	0.01	0	< LOD	0.197	0.145	0.035	91.029	0.05	4.04	0.064	0.767	0.02	0.092	0.008	0.056	0.003	0.677	0.02	0.448	0.024	0.25	0.006	0.005	0.003	0.007	0.002	0.056	0.008	2.368	0.026	< LOD
468	6/1/2007 0:42	Mining	121.23	%	Final		SH028	SH028	371499.8718	7217649.897	C	undetermined	0.359	0	3.064	0	0	0	0.008	0	< LOD	0.219	0.19	0.036	90.908	0.05	3.993	0.063	0.766	0.02	0.093	0.008	0.059	0.003	0.635	0.019	0.613	0.027	0.229	0.006	0.006	0.003	0.006	0.002	0.061	0.008	2.382	0.025	< LOD
469	6/1/2007 0:46	Mining	121.4	%	Final		SH029	SH029	371501.8711	7217650.029	C	undetermined	0.356	0	2.87	0	0	0	0.009	0	< LOD	0.206	0.188	0.036	90.968	0.05	4.07	0.064	0.781	0.021	0.086	0.008	0.067	0.003	0.645	0.018	0.593	0.026	0.211	0.006	0.007	0.002	0.006	0.002	0.086	0.008	2.231	0.025	< LOD
470	6/1/2007 0:49	Mining	121.57	%	Final		SH030	SH030	371501.95	7217652.251	C	undetermined	0.264	0	3.109	0	0	0	0.009	0	< LOD	0.23	0.14	0.035	91.054	0.049	3.756	0.061	0.799	0.021	0.09	0.008	0.063	0.003	0.619	0.018	0.67	0.028	0.247	0.006	0.007	0.003	0.006	0.002	0.072	0.008	2.417	0.025	< LOD
471	6/1/2007 0:53	Mining	120.96	%	Final		SH031	SH031	371499.9876	7217652.196	C	undetermined	0.281	0	3.04	0	0	0	0.013	0	< LOD	0.221	0.149	0.036	90.955	0.05	3.663	0.061	0.788	0.021	0.099	0.008	0.061	0.003	0.663	0.019	0.872	0.031	0.239	0.006	0.009	0.003	0.009	0.002	0.07	0.008	2.363	0.026	< LOD
472	6/1/2007 0:56	Mining	122.91	%	Final		SH032	SH032	371497.9868	7217652.226	C	undetermined	0.294	0	3.796	0	0	0	0.012	0	< LOD	0.237	0.156	0.037	90.232	0.055	3.721	0.062	0.804	0.021	0.112	0.009	0.065	0.003	0.746	0.02	0.785	0.031	0.292	0.007	0.006	0.003	0.008	0.002	0.059	0.008	2.951	0.029	< LOD
473	6/1/2007 1:00	Mining	123.76	%	Final		SH033	SH033	371493.7199	7217651.924	C	enclosure_2	0.238	0	3.3	0	0	0	0.011	0	< LOD	0.33	0.126	0.033	91.419	0.049	3.521	0.057	0.729	0.019	0.081	0.008	0.064	0.003	0.677	0.019	0.428	0.024	0.238	0.006	0.006	0.003	0.007	0.002	0.071	0.008	2.565	0.026	< LOD
474	6/1/2007 1:03	Mining	122.18	%	Final		SH034	SH034	371493.7675	7217653.832	C	enclosure_2	0.212	0	3.059	0	0	0	0.009	0	< LOD	0.216	0.112	0.034	91.363	0.049	3.68	0.061	0.758	0.02	0.087	0.008	0.07	0.003	0.648	0.019	0.528	0.025	0.245	0.006	0.006	0.003	0.006	0.002	0.062	0.008	2.378	0.025	< LOD
475	6/1/2007 1:08	Mining	122.55	%	Final		SH035	SH035	371496.8924	7217654.608	C	undetermined	0.262	0	3.286	0	0	0	0.012	0	< LOD	0.249	0.138	0.037	91.218	0.05	3.296	0.059	0.744	0.021	0.09	0.009	0.061	0.003	0.711	0.02	0.8	0.03	0.254	0.006	< LOD	0.004	0.008	0.002	0.066	0.008	2.554	0.026	< LOD
476	6/1/2007 1:13	Mining	121.54	%	Final		SH036a	SH036	371498.0203	7217654.276	C	undetermined	0.215	0	3.239	0	0	0	0.015	0	< LOD	0.217	0.114	0.036	91.449	0.047	2.782	0.055	0.668	0.02	0.112	0.009	0.06	0.004	0.713	0.021	1.19	0.038	0.229	0.006	0.009	0.003	0.011	0.002	0.094	0.009	2.518	0.027	< LOD
477	6/1/2007 1:15	Mining	123	%	Final		SH036b	SH036	371498.0203	7217654.276	C	undetermined	0.202	0	3.237	0	0	0	0.012	0	< LOD	0.238	0.107	0.036	91.449	0.049	2.82	0.056	0.664	0.02	0.108	0.009	0.058	0.004	0.699	0.02	1.176	0.037	0.241	0.006	0.01	0.003	0.009	0.002	0.092	0.009	2.516	0.026	< LOD
478	6/1/2007 1:18	Mining	122.98	%	Final		SH036c	SH036	371498.0203	7217654.276	C	undetermined	0.208	0	3.458	0	0	0	0.015	0	< LOD	0.297	0.11	0.037	91.197	0.05	2.83	0.057	0.705	0.021	0.115	0.009	0.06	0.004	0.744	0.021	1.128	0.036	0.242	0.006	0.01	0.003	0.011	0.002	0.095	0.009	2.688	0.027	< LOD
479	6/1/2007 1:24	Mining	122.28	%	Final		SH037	SH037	371500.0293	7217654.189	C	undetermined	0.301	0	3.325	0	0	0	0.012	0	< LOD	0.214	0.159	0.037	90.918	0.051	3.431	0.06	0.76	0.021	0.097	0.008	0.06	0.003	0.67	0.02	0.897	0.033	0.256	0.006	0.007	0.003	0.008	0.002	0.084	0.008	2.585	0.027	< LOD
480	6/1/2007 1:29	Mining	122.02	%	Final		SH038	SH038	371501.9823	7217654.207	C	undetermined	0.361	0	3.313	0	0	0	0.009	0	< LOD	0.392	0.191	0.038	90.759	0.051	3.683	0.062	0.811	0.021	0.094	0.008	0.066	0.003	0.675	0.02	0.75	0.03	0.232	0.006	0.007	0.003	0.006	0.002	0.088	0.009	2.575	0.027	< LOD
481	6/1/2007 1:33	Mining	122.08	%	Final		SH039	SH039	371501.9041	7217656.214	C	undetermined	0.322	0	3.673	0	0	0	0.013	0	< LOD	0.223	0.171	0.037	90.675	0.053	3.581	0.06	0.791	0.021	0.093	0.008	0.059	0.003	0.643	0.02	0.746	0.031	0.243	0.006	0.007	0.003	0.009	0.002	0.068	0.008	2.855	0.028	< LOD
482	6/1/2007 1:41	Mining	126.06	%	Final		SH040	SH040	371500.0236	7217656.205	C	undetermined	0.293	0	3.249	0	0	0	0.011	0	< LOD	0.32	0.155	0.037	91.167	0.046	3.506	0.06	0.689	0.02	0.084	0.008	0.06	0.003	0.695	0.02	0.723	0.03	0.241	0.006	0.007	0.003	0.008	0.002	0.076	0.008	2.526	0.024	< LOD
483	6/1/2007 1:45	Mining	121.31	%	Final		SH041	SH041	371498.0858	7217656.206	C	undetermined	0.322	0	3.347	0	0.317	0	0.01	0	< LOD	0.246	0.171	0.037	90.779	0.051	3.409	0.059	0.707	0.02	0.103	0.009	0.062	0.003	0.7	0.02	0.862	0.032	0.246	0.006	0.006	0.003	0.007	0.002	0.088	0.009	2.602	0.027	< LOD
484	6/1/2007 1:49	Mining	121.29	%	Final		SH042	SH042	371496.3937	7217656.414	C	undetermined	0.359	0	3.277	0	0	0	0.012	0	< LOD	0.32	0.19	0.038	90.972	0.05	3.633	0.062	0.742	0.021	0.099	0.009	0.062	0.003	0.686	0.021	0.656	0.029	0.259	0.006	0.01	0.003	0.008	0.003	0.085	0.008	2.547	0.027	< LOD
485	6/1/2007 2:00	Mining	121.3	%	Final		SH044	SH044	371493.7518	7217658.116	C	undetermined	0.22	0	3.324	0	0.269	0	0.011	0	< LOD	0.243	0.117	0.036	90.61	0.052	3.946	0.063	0.783	0.021	0.104	0.009	0.076	0.004	0.632	0.019	0.626	0.028	0.236	0.006	0.007	0.003	0.007	0.002	0.063	0.008	2.584	0.027	< LOD
486	6/1/2007 2:04	Mining	120.94	%	Final		SH045	SH045	371496.3006	7217658.516	C	undetermined	0.325	0	3.076	0	0	0	0.011	0	< LOD	0.228	0.172	0.037	91.017	0.049	3.688	0.062	0.803	0.021	0.099	0.009	0.126	0.004	0.683	0.019	0.656	0.028	0.219	0.006	0.006	0.003	0.007	0.002	0.078	0.008	2.391	0.025	< LOD
488	6/1/2007 2:17	Mining	122.08	%	Final		SH043	SH043	371493.8422	7217655.881	C	enclosure_2	0.248	0	3.138	0	0	0	0.014	0	< LOD	0.24	0.131	0.038	91.141	0.05	2.574	0.053	0.753	0.021	0.153	0.009	0.067	0.004	0.632	0.019	1.766	0.043	0.179	0.006	0.007	0.003	0.01	0.002	0.106	0.009	2.439	0.026	< LOD
489	6/1/2007 2:23	Mining	122.24	%	Final		SH046	SH046	371498.0429	7217658.153	C	undetermined	0.61	0	3.497	0	0	0	0.014	0	< LOD	0.203	0.323	0.041	89.89	0.054	4.238	0.066	0.769	0.021	0.103	0.008	0.057	0.003	0.699	0.02	0.789	0.031	0.263	0.006	0.007	0.003	0.009	0.002	0.078	0.008	2.718	0.027	< LOD
490	6/1/2007 2:27	Mining	123.84	%	Final		SH047	SH047	371499.96	7217658.138	C	undetermined	0.68	0	3.32	0	0	0	0.014	0	< LOD	0.195	0.36	0.039	89.786	0.058	4.567	0.065	0.757	0.019	0.096	0.008	0.054	0.003	0.66	0.019	0.768	0.03	0.239	0.006	0.007	0.003	0.01	0.002	0.062	0.008	2.58	0.027	< LOD
491	6/1/2007 2:35	Mining	122.17	%	Final		SH048	SH048	371501.8045	7217658.183	C	undetermined	0.342	0	3.542	0	0	0	0.011	0	< LOD	0.226	0.181	0.038	90.505	0.054	3.778	0.063	0.781	0.021	0.09	0.008	0.064	0.003	0.688	0.02	0.733	0.03	0.278	0.006	0.008	0.003	0.008	0.002	0.063	0.008	2.753	0.028	< LOD
492	6/1/2007 2:39	Mining	121.32	%	Final		SH049	SH049	371501.9824	7217660.177	C	undetermined	0.403	0	3.489	0	0	0	0.009	0	< LOD	0.219	0.213	0.038	90.796	0.051	3.867	0.063	0.776	0.021	0.086	0.008	0.059	0.003	0.598	0.019	0.516	0.026	0.251	0.006	0.007	0.003	0.006	0.002	0.054	0.008	2.712	0.028	< LOD
493	6/1/2007 2:43	Mining	121.76	%	Final		SH050	SH050	371499.992	7217660.151	C	undetermined	0.305	0	2.521	0	0	0	0.008	0	< LOD	0.167	0.161	0.031	93.249	0.038	2.988	0.052	0.423	0.016	0.052	0.007	0.055	0.003	0.423	0.015	0.399	0.021	0.216	0.005	0.005	0.002	0.005	0.002	0.027	0.007	1.96	0.022	< LOD
494	6/1/2007 2:52	Mining	123.6	%	Final		SH051	SH051	371498.0886	7217660.186	C	undetermined	0.308	0	3.106	0	0	0	0.01	0	< LOD	0.211	0.163	0.035	91.432	0.048	3.703	0.061	0.672	0.019	0.074	0.008	0.063	0.003	0.647	0.019	0.419	0.024	0.27	0.006	0.008	0.003	0.007	0.002	0.069	0.008	2.414	0.026	< LOD
495	6/1/2007 2:56	Mining	122.28	%	Final		SH052	SH052	371495.9545	7217660.177	C	undetermined	0.317	0	2.839	0	0	0	0.011	0	< LOD	0.252	0.168	0.036	91.744	0.047	3.528	0.061	0.697	0.02	0.071	0.008	0.067	0.004	0.611	0.018	0.537	0.025	0.221	0.006	0.005	0.002	0.007	0.002	0.084	0.009	2.207	0.025	< LOD
496	6/1/2007 3:02	Mining	121.22	%	Final		SH053	SH053	371494.0328	7217659.952	C	undetermined	0.322	0	3.299	0	0.414	0	0.014	0	< LOD	0.259	0.171	0.038	90.741	0.053	3.515	0.062	0.701	0.021	0.08	0.009	0.066	0.004	0.678	0.02	0.828	0.032	0.244	0.006	0.006	0.003	0.009	0.002	0.082	0.008	2.564	0.027	< LOD
497	6/1/2007 0:03	Mining	123	%	Final		SI01	SI01	371493.8301	7217719.979	B	undetermined	0.328	0	3.346	0	0	0	0.012	0	< LOD	0.247	0.174	0.036	90.896	0.05	3.83	0.062	0.73	0.02	0.08	0.008	0.053	0.003	0.761	0.021	0.397	0.024	0.29	0.007	0.01	0.003	0.008	0.002	0.107	0.009	2.601	0.027	< LOD
498	6/1/2007 0:07	Mining	121.59	%	Final		SI02	SI02	371493.8656	7217717.903	B	undetermined	0.346	0	3.153	0	0	0	0.009	0	< LOD	0.326	0.183	0.036	91.173	0.049	3.679	0.06	0.729	0.02	0.09	0.008	0.052	0.003	0.732	0.02	0.493	0.025	0.25	0.006	0.006	0.003	0.006	0.002	0.099	0.009	2.451	0.026	< LOD
499	6/1/2007 0:11	Mining	120.93	%	Final		SI03	SI03	371493.651	7217716.257	B	undetermined	0.265	0	2.766	0	0	0	0.006	0	< LOD	0.216	0.14	0.034	91.587	0.048	3.925	0.062	0.716	0.02	0.091	0.008	0.053	0.003	0.588	0.018	0.394	0.022	0.228	0.006	0.006	0.002	0.004	0.002	0.072	0.008	2.15	0.024	< LOD
500	6/1/2007 0:15	Mining	121.27	%	Final		SI04	SI04	371493.8869	7217714.154	B	undetermined	0.214	0	2.506	0	0	0	0.005	0	< LOD	0.209	0.113	0.033	91.457	0.048	4.299	0.064	0.758	0.02	0.089	0.008	0.056	0.003	0.596	0.018	0.327	0.02	0.238	0.006	0.006	0.002	0.004	0.002	0.053	0.008	1.948	0.023	< LOD
501	6/1/2007 0:19	Mining	121.81	%	Final		SI05	SI05	371493.8548	7217712.057	B	undetermined	0.358	0	2.751	0	0	0	0.008	0	< LOD	0.353	0.19	0.035	91.359	0.049	4.026	0.062	0.743	0.02	0.085	0.008	0.056	0.003	0.63	0.018	0.392	0.022	0.244	0.006	0.006	0.003	0.005	0.002	0.065	0.008	2.138	0.024	< LOD
502	6/1/2007 0:22	Mining	122.6	%	Final		SI06	SI06	371491.7239	7217712.068	B	undetermined	0.267	0	2.828	0	0	0	0.011	0	< LOD	0.241	0.141	0.034	91.512	0.047	3.711	0.06	0.693	0.019	0.094	0.008	0.057	0.003	0.758	0.02	0.501	0.025	0.225	0.006	0.006	0.003	0.008	0.002	0.047	0.007	2.198	0.024	< LOD
503	6/1/2007 0:26	Mining	121.99	%	Final		SI07	SI07	371491.5725	7217713.952	B	undetermined	0.283	0	2.4	0	0.424	0	0.009	0	0.256	0.157	0.15	0.034	91.68	0.048	4.007	0.062	0.678	0.019	0.08	0.008	0.061	0.003	0.567	0.017	0.349	0.02	0.201	0.005	0.006	0.002	0.006	0.002	0.037	0.007	1.865	0.022	< LOD
504	6/1/2007 0:30	Mining	123.15	%	Final		SI08	SI08	371491.6044	7217716.173	B	undetermined	0.28	0	2.732	0	0.468	0	0.012	0	0.282	0.165	0.148	0.036	91.529	0.049	3.63	0.061	0.693	0.02	0.086	0.008	0.062	0.003	0.657	0.019	0.415	0.022	0.249	0.006	0.005	0.002	0.008	0.002	0.064	0.008	2.124	0.024	< LOD
506	6/1/2007 0:34	Mining	122.32	%	Final		SI09	SI09	371491.5972	7217718.017	B	undetermined	0.355	0	2.96	0	0	0	0.012	0	< LOD	0.196	0.188	0.037	91.363	0.049	3.56	0.061	0.674	0.02	0.094	0.009	0.066	0.003	0.737	0.02	0.604	0.027	0.253	0.006	0.007	0.003	0.008	0.002	0.089	0.009	2.301	0.025	< LOD
507	6/1/2007 0:38	Mining	122.45	%	Final		SI010	SI010	371491.7159	7217719.935	B	undetermined	0.292	0	2.952	0	0	0	0.015	0	< LOD	0.316	0.154	0.035	91.149	0.05	3.811	0.062	0.763	0.02	0.091	0.008	0.058	0.003	0.714	0.02	0.533	0.026	0.257	0.006	0.009	0.003	0.01	0.002	0.095	0.009	2.295	0.025	< LOD
508	6/1/2007 0:42	Mining	123.85	%	Final		SI011	SI011	371489.7323	7217720.006	B	undetermined	0.278	0	3.769	0	0	0	0.014	0	< LOD	0.371	0.147	0.034	90.563	0.053	3.654	0.058	0.768	0.02	0.088	0.008	0.061	0.003	0.849	0.022	0.426	0.025	0.323	0.007	0.009	0.003	0.009	0.003	0.1	0.009	2.93	0.029	< LOD
509	6/1/2007 0:45	Mining	121.85	%	Final		SI012	SI012	371489.8168	7217718.002	B	undetermined	0.317	0	2.871	0	0	0	0.01	0	< LOD	0.28	0.168	0.036	91.198	0.048	3.871	0.062	0.767	0.02	0.087	0.008	0.055	0.003	0.747	0.02	0.476	0.025	0.253	0.006	0.007	0.003	0.007	0.002	0.076	0.008	2.232	0.024	< LOD
510	6/1/2007 0:49	Mining	122.11	%	Final		SI013	SI013	371489.8426	7217716.016	B	undetermined	0.258	0	2.642	0	0	0	0.008	0	< LOD	0.202	0.137	0.034	91.292	0.049	4.158	0.064	0.792	0.02	0.098	0.008	0.057	0.003	0.642	0.018	0.432	0.023	0.207	0.005	0.007	0.002	0.005	0.002	0.066	0.008	2.053	0.023	< LOD
511	6/1/2007 0:52	Mining	122.13	%	Final		SI014	SI014	371489.8616	7217714.02	B	undetermined	0.282	0	2.568	0	0	0	0.009	0	< LOD	0.214	0.149	0.035	91.49	0.049	3.958	0.062	0.803	0.02	0.102	0.008	0.055	0.003	0.6	0.018	0.473	0.023	0.241	0.006	0.007	0.002	0.006	0.002	0.063	0.008	1.996	0.023	< LOD
513	6/1/2007 0:56	Mining	123.74	%	Final		SI015	SI015	371489.8464	7217712.034	B	undetermined	0.325	0	2.749	0	0	0	0.012	0	< LOD	0.234	0.172	0.035	91.542	0.049	3.867	0.061	0.734	0.02	0.086	0.008	0.06	0.003	0.641	0.018	0.403	0.022	0.225	0.006	0.006	0.002	0.008	0.002	0.063	0.008	2.137	0.024	< LOD
514	6/1/2007 1:00	Mining	125.06	%	Final		SI016	SI016	371487.9354	7217712.056	B	undetermined	0.333	0	2.867	0	0	0	0.01	0	< LOD	0.269	0.176	0.036	91.068	0.049	4.082	0.063	0.801	0.021	0.094	0.008	0.058	0.003	0.638	0.018	0.421	0.022	0.275	0.006	0.006	0.003	0.007	0.002	0.075	0.008	2.229	0.023	< LOD
515	6/1/2007 1:04	Mining	122.16	%	Final		SI017	SI017	371487.9116	7217714.03	B	undetermined	0.302	0	2.828	0	0	0	0.014	0	< LOD	0.218	0.16	0.036	91.318	0.049	3.783	0.062	0.805	0.021	0.101	0.008	0.059	0.003	0.641	0.019	0.471	0.024	0.29	0.006	0.008	0.003	0.009	0.002	0.073	0.008	2.198	0.025	< LOD
516	6/1/2007 1:08	Mining	122.45	%	Final		SI018	SI018	371487.992	7217716.039	B	undetermined	0.338	0	3.083	0	0	0	0.015	0	< LOD	0.197	0.179	0.036	91.249	0.047	3.348	0.058	0.773	0.02	0.108	0.008	0.056	0.003	0.696	0.02	0.785	0.031	0.249	0.006	0.007	0.003	0.01	0.002	0.086	0.008	2.396	0.025	< LOD
517	6/1/2007 1:11	Mining	122.6	%	Final		SI019	SI019	371487.7968	7217718.02	B	undetermined	0.301	0	3.017	0	0	0	0.013	0	< LOD	0.209	0.159	0.037	91.223	0.049	3.597	0.061	0.768	0.021	0.09	0.008	0.059	0.003	0.715	0.021	0.603	0.028	0.277	0.007	0.007	0.003	0.009	0.002	0.08	0.008	2.345	0.025	< LOD
519	6/1/2007 1:16	Mining	121.83	%	Final		SI020	SI020	371487.8035	7217719.982	B	undetermined	0.234	0	3.078	0	0	0	0.012	0	< LOD	0.227	0.124	0.035	91.257	0.048	3.61	0.06	0.77	0.02	0.096	0.008	0.061	0.003	0.752	0.02	0.512	0.025	0.26	0.006	0.009	0.003	0.008	0.002	0.077	0.008	2.393	0.026	< LOD
520	6/1/2007 1:21	Mining	124.09	%	Final		SI021	SI021	371485.7114	7217720.08	B	undetermined	0.331	0	3.24	0	0	0	0.01	0	< LOD	0.206	0.175	0.036	91.012	0.049	3.56	0.059	0.762	0.02	0.095	0.008	0.06	0.003	0.729	0.021	0.66	0.029	0.264	0.006	0.006	0.003	0.007	0.002	0.088	0.008	2.519	0.026	< LOD
521	6/1/2007 1:24	Mining	124.39	%	Final		SI022	SI022	371485.7973	7217717.898	B	undetermined	0.189	0	3.38	0	0	0	0.012	0	< LOD	0.2	0.1	0.034	91.294	0.048	3.256	0.057	0.61	0.019	0.089	0.008	0.055	0.003	0.809	0.022	0.699	0.03	0.28	0.007	0.009	0.003	0.008	0.002	0.095	0.008	2.627	0.026	< LOD
522	6/1/2007 1:29	Mining	122.49	%	Final		SI023	SI023	371485.8409	7217715.966	B	undetermined	0.213	0	3.049	0	0	0	0.014	0	< LOD	0.215	0.113	0.034	91.598	0.045	3.141	0.057	0.648	0.019	0.097	0.008	0.055	0.003	0.705	0.02	0.853	0.032	0.249	0.006	0.007	0.003	0.009	0.002	0.091	0.008	2.37	0.025	< LOD
523	6/1/2007 1:34	Mining	122.79	%	Final		SI024	SI024	371485.8368	7217714.014	B	undetermined	0.225	0	2.767	0	0	0	0.009	0	< LOD	0.304	0.119	0.033	92.016	0.044	3.082	0.055	0.534	0.018	0.082	0.008	0.054	0.003	0.669	0.019	0.891	0.031	0.245	0.006	0.007	0.003	0.006	0.002	0.082	0.008	2.151	0.024	< LOD
524	6/1/2007 1:40	Mining	123.88	%	Final		SI025	SI025	371485.8392	7217712.054	B	undetermined	0.264	0	2.815	0	0	0	0.014	0	< LOD	0.284	0.14	0.036	91.05	0.05	4.046	0.065	0.835	0.021	0.105	0.009	0.061	0.003	0.635	0.019	0.526	0.025	0.24	0.006	0.009	0.003	0.009	0.002	0.091	0.008	2.188	0.024	< LOD
525	6/1/2007 1:44	Mining	121.7	%	Final		SI026	SI026	371483.7304	7217712.056	B	undetermined	0.389	0	2.867	0	0	0	0.009	0	< LOD	0.217	0.206	0.037	91.127	0.049	3.888	0.063	0.85	0.021	0.101	0.008	0.061	0.003	0.7	0.02	0.414	0.024	0.271	0.006	0.006	0.003	0.006	0.002	0.078	0.008	2.229	0.024	< LOD
526	6/1/2007 1:50	Mining	122.07	%	Final		SI027	SI027	371483.7761	7217714.022	B	undetermined	0.423	0	2.792	0	0	0	0.008	0	< LOD	0.23	0.224	0.037	91.024	0.05	3.949	0.063	0.834	0.021	0.09	0.008	0.054	0.003	0.658	0.019	0.591	0.027	0.267	0.006	0.007	0.003	0.005	0.002	0.061	0.008	2.17	0.024	< LOD
528	6/1/2007 1:55	Mining	122.18	%	Final		SI028a	SI028	371483.7592	7217716.006	B	undetermined	0.249	0	2.855	0	0	0	0.01	0	< LOD	0.219	0.132	0.035	91.506	0.048	3.709	0.062	0.667	0.02	0.076	0.008	0.061	0.003	0.737	0.021	0.47	0.025	0.262	0.006	0.007	0.003	0.007	0.002	0.073	0.008	2.22	0.025	< LOD
529	6/1/2007 1:58	Mining	122.64	%	Final		SI028b	SI028	371483.7592	7217716.006	B	undetermined	0.238	0	2.895	0	0	0	0.01	0	< LOD	0.217	0.126	0.035	91.332	0.049	3.76	0.062	0.708	0.02	0.08	0.008	0.059	0.003	0.765	0.021	0.504	0.025	0.257	0.006	0.007	0.003	0.007	0.002	0.08	0.008	2.25	0.025	< LOD
530	6/1/2007 2:02	Mining	121.79	%	Final		SI028c	SI028	371483.7592	7217716.006	B	undetermined	0.312	0	2.832	0	0.273	0	0.013	0	< LOD	0.245	0.165	0.037	91.265	0.049	3.667	0.062	0.663	0.02	0.084	0.008	0.059	0.003	0.81	0.021	0.511	0.026	0.264	0.006	0.006	0.003	0.009	0.002	0.073	0.008	2.201	0.025	< LOD
531	6/1/2007 2:06	Mining	122.36	%	Final		SI029	SI029	371483.8507	7217717.983	B	undetermined	0.285	0	3.388	0	0	0	0.013	0	< LOD	0.216	0.151	0.036	90.758	0.049	3.769	0.062	0.757	0.02	0.101	0.008	0.061	0.003	0.744	0.021	0.583	0.027	0.272	0.006	0.008	0.003	0.009	0.002	0.088	0.008	2.633	0.026	< LOD
532	6/1/2007 2:10	Mining	121.65	%	Final		SI030	SI030	371483.8287	7217719.984	B	undetermined	0.329	0	2.983	0	0	0	0.009	0	< LOD	0.217	0.174	0.036	91.077	0.05	3.929	0.063	0.8	0.021	0.089	0.008	0.059	0.003	0.662	0.019	0.472	0.024	0.273	0.006	0.007	0.003	0.006	0.002	0.071	0.008	2.318	0.025	< LOD
533	6/1/2007 2:14	Mining	122.14	%	Final		SI031	SI031	371481.9083	7217720.095	B	undetermined	0.373	0	3.289	0	0.342	0	0.013	0	< LOD	0.244	0.197	0.037	90.446	0.055	4.043	0.064	0.807	0.021	0.097	0.008	0.057	0.003	0.741	0.02	0.414	0.024	0.265	0.006	0.007	0.003	0.009	0.002	0.09	0.009	2.556	0.027	< LOD
534	6/1/2007 2:18	Mining	120.93	%	Final		SI032	SI032	371481.8643	7217718.076	B	undetermined	0.36	0	3.167	0	0	0	0.006	0	< LOD	0.379	0.19	0.037	90.817	0.052	4.103	0.064	0.809	0.021	0.091	0.008	0.06	0.003	0.665	0.019	0.403	0.023	0.248	0.006	0.007	0.003	0.004	0.002	0.078	0.008	2.462	0.026	< LOD
535	6/1/2007 2:21	Mining	122.3	%	Final		SI033	SI033	371481.8324	7217716.047	B	undetermined	0.267	0	3.196	0	0	0	0.019	0	< LOD	0.212	0.141	0.036	90.883	0.052	3.623	0.061	0.801	0.021	0.1	0.008	0.056	0.003	0.765	0.021	0.701	0.03	0.265	0.006	0.01	0.003	0.013	0.002	0.092	0.009	2.484	0.026	< LOD
536	6/1/2007 2:25	Mining	121.12	%	Final		SI034	SI034	371481.6775	7217714.07	B	undetermined	0.227	0	2.974	0	0	0	0.009	0	< LOD	0.21	0.12	0.035	91.342	0.049	3.633	0.061	0.753	0.02	0.086	0.008	0.063	0.003	0.752	0.021	0.537	0.026	0.25	0.006	0.008	0.003	0.006	0.002	0.077	0.008	2.312	0.025	< LOD
537	6/1/2007 2:29	Mining	125.29	%	Final		SI035	SI035	371481.8531	7217712.065	B	undetermined	0.33	0	2.589	0	0	0	0.007	0	< LOD	0.228	0.175	0.036	91.12	0.049	4.185	0.064	0.809	0.021	0.098	0.008	0.061	0.003	0.689	0.019	0.465	0.024	0.242	0.006	0.006	0.002	0.005	0.002	0.057	0.007	2.012	0.022	< LOD
538	6/1/2007 2:33	Mining	121.71	%	Final		SI036	SI036	371481.884	7217710.068	B	undetermined	0.338	0	2.644	0	0	0	0.009	0	< LOD	0.213	0.179	0.036	91.506	0.047	3.792	0.062	0.818	0.021	0.089	0.008	0.059	0.003	0.694	0.019	0.446	0.024	0.228	0.006	0.008	0.002	0.006	0.002	0.056	0.008	2.055	0.023	< LOD
539	6/1/2007 2:37	Mining	125.47	%	Final		SI037	SI037	371480.0392	7217709.91	B	undetermined	0.379	0	2.868	0	0	0	0.012	0	< LOD	0.218	0.2	0.037	91.252	0.047	3.687	0.06	0.799	0.021	0.094	0.008	0.058	0.003	0.74	0.02	0.534	0.026	0.267	0.006	0.007	0.003	0.008	0.002	0.061	0.007	2.229	0.023	< LOD
540	6/1/2007 2:41	Mining	122.15	%	Final		SI038	SI038	371479.9561	7217712.122	B	undetermined	0.248	0	2.98	0	0	0	0.012	0	< LOD	0.249	0.131	0.035	91.217	0.049	3.748	0.061	0.824	0.021	0.101	0.008	0.066	0.003	0.701	0.019	0.503	0.025	0.25	0.006	0.007	0.003	0.008	0.002	0.063	0.008	2.316	0.025	< LOD
541	6/1/2007 2:46	Mining	122.33	%	Final		SI039	SI039	371479.9744	7217714.178	B	undetermined	0.298	0	2.976	0	0.326	0	0.011	0	< LOD	0.236	0.158	0.035	90.814	0.052	3.91	0.062	0.803	0.02	0.092	0.008	0.065	0.003	0.705	0.02	0.517	0.026	0.274	0.006	0.007	0.003	0.008	0.002	0.075	0.008	2.313	0.025	< LOD
542	6/1/2007 2:50	Mining	122.08	%	Final		SI040	SI040	371479.994	7217716.131	B	undetermined	0.311	0	3.363	0	0	0	0.01	0	< LOD	0.287	0.164	0.036	90.854	0.05	3.646	0.061	0.782	0.021	0.1	0.008	0.06	0.003	0.742	0.021	0.612	0.028	0.258	0.006	0.008	0.003	0.007	0.002	0.093	0.009	2.614	0.027	< LOD
543	6/1/2007 2:53	Mining	120.64	%	Final		SI041	SI041	371479.891	7217718.16	B	undetermined	0.281	0	3.052	0	0	0	0.011	0	< LOD	0.204	0.149	0.036	91.019	0.05	3.901	0.063	0.825	0.021	0.092	0.008	0.059	0.003	0.71	0.02	0.45	0.025	0.256	0.006	0.009	0.003	0.007	0.002	0.09	0.009	2.372	0.026	< LOD
544	6/1/2007 2:59	Mining	121.58	%	Final		SI042	SI042	371479.9336	7217720.009	B	undetermined	0.285	0	3.492	0	0	0	0.011	0	< LOD	0.199	0.151	0.036	90.781	0.051	3.842	0.062	0.8	0.021	0.099	0.008	0.053	0.003	0.738	0.021	0.383	0.024	0.272	0.007	0.009	0.003	0.007	0.002	0.092	0.009	2.715	0.027	< LOD
545	6/1/2007 3:03	Mining	122.54	%	Final		SI043	SI043	371477.9214	7217720.099	B	undetermined	0.322	0	3.164	0	0	0	0.01	0	< LOD	0.221	0.171	0.037	90.749	0.052	4.088	0.065	0.811	0.021	0.092	0.008	0.061	0.003	0.73	0.021	0.427	0.024	0.245	0.006	0.006	0.003	0.007	0.002	0.084	0.008	2.46	0.026	< LOD
546	6/1/2007 3:06	Mining	121.45	%	Final		SI044	SI044	371477.9016	7217718.086	B	undetermined	0.337	0	3.483	0	0	0	0.011	0	< LOD	0.211	0.178	0.037	90.726	0.051	3.753	0.062	0.797	0.021	0.095	0.008	0.058	0.003	0.764	0.021	0.463	0.025	0.28	0.007	0.01	0.003	0.008	0.002	0.1	0.009	2.708	0.028	< LOD
547	6/1/2007 3:10	Mining	122.23	%	Final		SI045	SI045	371477.9662	7217716.289	B	undetermined	0.37	0	3.486	0	0	0	0.009	0	< LOD	0.349	0.196	0.038	90.77	0.049	3.479	0.06	0.783	0.021	0.119	0.009	0.058	0.003	0.795	0.022	0.65	0.03	0.254	0.006	0.009	0.003	0.006	0.003	0.111	0.009	2.71	0.027	< LOD
548	6/1/2007 3:14	Mining	122.25	%	Final		SI046	SI046	371477.936	7217714.187	B	undetermined	0.387	0	3.123	0	0	0	0.009	0	< LOD	0.216	0.205	0.037	90.908	0.053	3.927	0.063	0.803	0.021	0.094	0.008	0.058	0.003	0.713	0.02	0.466	0.025	0.255	0.006	0.007	0.003	0.006	0.002	0.073	0.008	2.428	0.026	< LOD
549	6/1/2007 3:19	Mining	122.67	%	Final		SI047	SI047	371477.9239	7217712.236	B	undetermined	0.375	0	3.357	0	0	0	0.011	0	< LOD	0.321	0.198	0.038	90.5	0.054	3.936	0.064	0.828	0.021	0.093	0.008	0.061	0.003	0.726	0.021	0.61	0.028	0.263	0.006	0.007	0.003	0.007	0.002	0.093	0.009	2.609	0.027	< LOD
550	6/1/2007 3:22	Mining	122.13	%	Final		SI048	SI048	371477.9879	7217710.116	B	undetermined	0.353	0	3.094	0	0	0	0.013	0	< LOD	0.227	0.187	0.037	90.74	0.053	3.927	0.063	0.817	0.021	0.094	0.008	0.06	0.003	0.78	0.02	0.59	0.027	0.264	0.006	0.009	0.003	0.009	0.002	0.061	0.008	2.405	0.026	< LOD
551	6/1/2007 3:27	Mining	122.54	%	Final		SI049	SI049	371476.0521	7217710.07	B	undetermined	0.431	0	3.346	0	0	0	0.013	0	< LOD	0.228	0.228	0.041	90.301	0.056	3.711	0.064	0.823	0.022	0.101	0.009	0.062	0.004	0.911	0.023	0.83	0.032	0.272	0.007	0.008	0.003	0.009	0.003	0.081	0.008	2.601	0.027	< LOD
552	6/1/2007 4:00	Mining	123.96	%	Final		SI050	SI050	371475.9324	7217712.153	B	undetermined	0.327	0	3.41	0	0	0	0.015	0	< LOD	0.232	0.173	0.037	90.406	0.051	3.699	0.062	0.757	0.021	0.098	0.008	0.059	0.003	0.829	0.022	0.884	0.033	0.265	0.006	0.008	0.003	0.01	0.002	0.089	0.008	2.651	0.027	< LOD
553	6/1/2007 4:05	Mining	121.31	%	Final		SI051	SI051	371475.9512	7217714.128	B	undetermined	0.453	0	3.401	0	0	0	0.012	0	< LOD	0.225	0.24	0.038	90.57	0.051	3.853	0.062	0.742	0.02	0.095	0.008	0.06	0.003	0.797	0.022	0.522	0.027	0.297	0.007	0.009	0.003	0.008	0.002	0.098	0.009	2.644	0.027	< LOD
554	6/1/2007 4:09	Mining	122.11	%	Final		SI052	SI052	371475.8589	7217716.146	B	undetermined	0.381	0	3.479	0	0	0	0.012	0	< LOD	0.221	0.202	0.037	90.505	0.052	3.846	0.062	0.747	0.02	0.084	0.008	0.063	0.003	0.824	0.022	0.464	0.026	0.308	0.007	0.009	0.003	0.008	0.003	0.169	0.01	2.704	0.028	< LOD
555	6/1/2007 4:12	Mining	123.77	%	Final		SI053	SI053	371475.939	7217718.127	B	undetermined	0.316	0	3.524	0	0	0	0.011	0	< LOD	0.404	0.167	0.037	90.23	0.054	4.12	0.064	0.795	0.021	0.098	0.008	0.063	0.003	0.828	0.022	0.434	0.026	0.28	0.007	0.007	0.003	0.008	0.003	0.149	0.01	2.739	0.027	< LOD
556	6/1/2007 4:17	Mining	123.32	%	Final		SI054	SI054	371475.9708	7217720.105	B	undetermined	0.351	0	3.418	0	0	0	0.014	0	< LOD	0.234	0.186	0.038	90.447	0.053	4	0.065	0.81	0.021	0.095	0.008	0.055	0.003	0.799	0.021	0.489	0.026	0.285	0.007	0.008	0.003	0.01	0.002	0.094	0.009	2.657	0.027	< LOD
557	6/1/2007 4:21	Mining	122.89	%	Final		SI055	SI055	371473.8762	7217719.936	B	undetermined	0.278	0	3.562	0	0	0	0.012	0	< LOD	0.322	0.147	0.034	90.5	0.053	3.938	0.061	0.774	0.02	0.098	0.008	0.057	0.003	0.777	0.021	0.491	0.026	0.269	0.006	0.01	0.003	0.008	0.002	0.096	0.009	2.769	0.028	< LOD
558	6/1/2007 4:24	Mining	122.78	%	Final		SI056	SI056	371473.8306	7217718.112	B	undetermined	0.319	0	3.528	0	0	0	0.017	0	< LOD	0.234	0.169	0.038	90.406	0.054	4.094	0.066	0.728	0.021	0.078	0.008	0.071	0.004	0.78	0.022	0.424	0.026	0.281	0.007	0.009	0.003	0.011	0.003	0.138	0.01	2.742	0.028	< LOD
559	6/1/2007 4:28	Mining	122.27	%	Final		SI057	SI057	371473.8742	7217716.11	B	undetermined	0.379	0	3.281	0	0	0	0.015	0	< LOD	0.232	0.201	0.039	90.87	0.051	3.71	0.063	0.734	0.021	0.081	0.009	0.068	0.004	0.772	0.021	0.573	0.028	0.269	0.006	0.008	0.003	0.01	0.002	0.095	0.008	2.55	0.026	< LOD
560	6/1/2007 4:32	Mining	122.84	%	Final		SI058	SI058	371473.9017	7217714.122	B	undetermined	0.358	0	3.053	0	0.514	0	0.011	0	0.31	0.177	0.189	0.039	90.591	0.053	3.719	0.064	0.746	0.021	0.089	0.009	0.074	0.004	0.784	0.022	0.671	0.03	0.296	0.007	0.005	0.003	0.008	0.002	0.073	0.008	2.373	0.026	< LOD
561	6/1/2007 4:37	Mining	122.42	%	Final		SI059	SI059	371473.8984	7217712.163	B	undetermined	0.404	0	3.585	0	0	0	0.012	0	< LOD	0.235	0.214	0.039	90.435	0.052	3.455	0.061	0.777	0.021	0.095	0.009	0.064	0.004	0.786	0.022	0.983	0.034	0.256	0.006	0.007	0.003	0.008	0.003	0.07	0.008	2.786	0.028	< LOD
562	6/1/2007 4:42	Mining	123.58	%	Final		SI060	SI060	371473.8207	7217709.983	B	undetermined	0.364	0	3.157	0	0	0	0.011	0	< LOD	0.218	0.193	0.037	90.865	0.051	3.591	0.059	0.787	0.02	0.1	0.008	0.063	0.003	0.746	0.021	0.761	0.03	0.275	0.006	0.007	0.003	0.007	0.002	0.087	0.009	2.454	0.026	< LOD
563	6/1/2007 4:46	Mining	121.35	%	Final		SI061	SI061	371473.893	7217708.093	B	undetermined	0.383	0	3.09	0	0	0	0.016	0	< LOD	0.233	0.203	0.038	90.974	0.05	3.539	0.061	0.793	0.021	0.095	0.009	0.06	0.003	0.786	0.021	0.716	0.03	0.25	0.006	0.009	0.003	0.011	0.002	0.103	0.009	2.402	0.026	< LOD
564	6/1/2007 4:51	Mining	121.62	%	Final		SI062a	SI062	371473.8795	7217702.073	B	undetermined	0.271	0	3.08	0	0	0	0.015	0	< LOD	0.36	0.144	0.036	91.195	0.049	3.581	0.061	0.739	0.02	0.108	0.009	0.058	0.003	0.754	0.021	0.587	0.028	0.273	0.006	0.009	0.003	0.01	0.002	0.086	0.009	2.394	0.026	< LOD
565	6/1/2007 4:55	Mining	121.79	%	Final		SI062b	SI062	371473.8795	7217702.073	B	undetermined	0.279	0	3.139	0	0	0	0.01	0	< LOD	0.22	0.148	0.036	91.088	0.052	3.666	0.061	0.79	0.021	0.099	0.008	0.057	0.003	0.72	0.02	0.564	0.027	0.266	0.006	0.007	0.003	0.007	0.002	0.077	0.008	2.44	0.026	< LOD
566	6/1/2007 5:00	Mining	122.42	%	Final		SI062c	SI062	371473.8795	7217702.073	B	undetermined	0.332	0	3.048	0	0	0	0.013	0	< LOD	0.273	0.176	0.036	91.009	0.05	3.784	0.062	0.797	0.021	0.1	0.008	0.058	0.003	0.709	0.02	0.581	0.027	0.26	0.006	0.005	0.003	0.009	0.002	0.077	0.008	2.369	0.025	< LOD
567	6/1/2007 5:04	Mining	122.17	%	Final		SI063	SI063	371473.7735	7217700.042	B	undetermined	0.277	0	2.814	0	0	0	0.01	0	< LOD	0.216	0.147	0.035	91.276	0.048	3.898	0.062	0.804	0.021	0.096	0.008	0.059	0.003	0.589	0.018	0.516	0.025	0.272	0.006	0.007	0.003	0.007	0.002	0.074	0.008	2.188	0.024	< LOD
568	6/1/2007 5:09	Mining	122.19	%	Final		SI064	SI064	371475.7686	7217700.076	B	undetermined	0.269	0	2.594	0	0.42	0	0.007	0	0.253	0.161	0.142	0.035	91.24	0.05	3.838	0.062	0.8	0.021	0.099	0.008	0.065	0.003	0.734	0.02	0.438	0.024	0.237	0.006	0.006	0.002	0.005	0.002	0.068	0.008	2.017	0.023	< LOD
569	6/1/2007 5:13	Mining	123.19	%	Final		SI065	SI065	371475.72	7217702.218	B	undetermined	0.344	0	3.002	0	0.297	0	0.014	0	< LOD	0.245	0.182	0.037	90.852	0.052	3.47	0.06	0.784	0.021	0.103	0.009	0.059	0.003	0.734	0.02	0.883	0.032	0.249	0.006	0.007	0.003	0.01	0.002	0.096	0.009	2.333	0.025	< LOD
570	6/1/2007 5:18	Mining	122.11	%	Final		SI066	SI066	371475.8866	7217704.255	B	undetermined	0.277	0	3.138	0	0	0	0.012	0	< LOD	0.29	0.147	0.036	90.943	0.05	3.865	0.062	0.81	0.021	0.098	0.008	0.056	0.003	0.702	0.02	0.52	0.025	0.267	0.006	0.008	0.003	0.008	0.002	0.07	0.008	2.439	0.026	< LOD
571	6/1/2007 5:22	Mining	122.61	%	Final		SI067	SI067	371475.9039	7217706.14	B	undetermined	0.311	0	2.88	0	0	0	0.01	0	< LOD	0.218	0.164	0.036	91.218	0.051	3.81	0.061	0.799	0.021	0.106	0.008	0.059	0.003	0.686	0.019	0.491	0.025	0.283	0.006	0.005	0.003	0.007	0.002	0.068	0.008	2.238	0.025	< LOD
572	6/1/2007 5:26	Mining	122.53	%	Final		SI068	SI068	371475.9016	7217708.098	B	undetermined	0.339	0	3.036	0	0	0	0.011	0	< LOD	0.25	0.179	0.038	90.724	0.052	3.516	0.061	0.819	0.021	0.098	0.009	0.059	0.003	0.721	0.02	1.118	0.036	0.258	0.006	0.008	0.003	0.008	0.002	0.069	0.008	2.36	0.025	< LOD
573	6/1/2007 5:31	Mining	121.24	%	Final		SI069	SI069	371478.0889	7217708.005	B	undetermined	0.206	0	2.751	0	0	0	0.011	0	< LOD	0.246	0.109	0.034	91.165	0.048	3.714	0.061	0.793	0.021	0.106	0.008	0.058	0.003	0.639	0.019	0.922	0.032	0.238	0.006	0.008	0.003	0.008	0.002	0.049	0.007	2.138	0.024	< LOD
574	6/1/2007 5:36	Mining	125.17	%	Final		SI070	SI070	371477.9341	7217706.129	B	undetermined	0.282	0	2.633	0	0	0	0.011	0	< LOD	0.285	0.149	0.035	91.563	0.046	3.725	0.061	0.761	0.02	0.096	0.008	0.056	0.003	0.651	0.019	0.586	0.026	0.228	0.006	0.006	0.003	0.007	0.002	0.065	0.008	2.046	0.022	< LOD
575	6/1/2007 5:40	Mining	122.79	%	Final		SI071	SI071	371477.8835	7217704.229	B	undetermined	0.259	0	3.151	0	0	0	0.011	0	< LOD	0.212	0.137	0.035	90.923	0.051	3.955	0.063	0.8	0.021	0.09	0.008	0.059	0.003	0.671	0.019	0.49	0.025	0.283	0.006	0.006	0.003	0.007	0.002	0.07	0.008	2.449	0.026	< LOD
576	6/1/2007 5:45	Mining	122.03	%	Final		SI072	SI072	371477.8814	7217702.203	B	undetermined	0.281	0	2.72	0	0	0	0.011	0	< LOD	0.304	0.149	0.035	91.148	0.05	4.153	0.065	0.799	0.021	0.099	0.008	0.059	0.003	0.631	0.019	0.48	0.024	0.235	0.006	0.008	0.002	0.008	0.002	0.061	0.008	2.115	0.024	< LOD
577	6/1/2007 5:50	Mining	121.32	%	Final		SI073	SI073	371477.833	7217700.117	B	undetermined	0.345	0	2.838	0	0	0	0.012	0	< LOD	0.354	0.182	0.036	91.044	0.05	3.962	0.063	0.813	0.021	0.101	0.008	0.059	0.003	0.685	0.02	0.544	0.026	0.244	0.006	0.005	0.003	0.008	0.002	0.08	0.008	2.206	0.024	< LOD
578	6/1/2007 5:55	Mining	122.58	%	Final		SI074	SI074	371479.7676	7217700.068	B	undetermined	0.361	0	3.013	0	0	0	0.014	0	< LOD	0.21	0.191	0.037	90.69	0.053	4.188	0.065	0.794	0.021	0.089	0.008	0.056	0.003	0.69	0.02	0.55	0.026	0.25	0.006	0.009	0.003	0.009	0.002	0.078	0.008	2.342	0.025	< LOD
579	6/1/2007 5:59	Mining	123.54	%	Final		SI075	SI075	371479.9079	7217701.978	B	undetermined	0.33	0	2.77	0	0	0	0.01	0	< LOD	0.223	0.175	0.035	90.857	0.053	4.356	0.064	0.783	0.02	0.085	0.008	0.061	0.003	0.68	0.019	0.422	0.023	0.273	0.006	0.006	0.003	0.007	0.002	0.075	0.008	2.153	0.024	< LOD
580	6/1/2007 6:05	Mining	120.82	%	Final		SI076	SI076	371479.9425	7217703.917	B	undetermined	0.414	0	2.877	0	0	0	0.009	0	< LOD	0.221	0.219	0.037	90.624	0.053	4.466	0.066	0.815	0.021	0.094	0.008	0.06	0.003	0.664	0.019	0.446	0.024	0.243	0.006	0.006	0.003	0.006	0.002	0.064	0.008	2.236	0.025	< LOD
581	6/1/2007 6:10	Mining	122.13	%	Final		SI077	SI077	371479.9951	7217705.93	B	undetermined	0.388	0	2.988	0	0	0	0.011	0	< LOD	0.199	0.206	0.036	90.54	0.052	4.452	0.066	0.788	0.02	0.1	0.008	0.054	0.003	0.666	0.019	0.466	0.024	0.252	0.006	0.008	0.003	0.008	0.002	0.079	0.008	2.323	0.025	< LOD
582	6/1/2007 6:15	Mining	121.2	%	Final		SI078	SI078	371480.1221	7217707.872	B	undetermined	0.247	0	2.751	0	0	0	0.008	0	< LOD	0.192	0.131	0.035	90.867	0.051	4.114	0.064	0.804	0.021	0.098	0.008	0.062	0.003	0.605	0.018	0.803	0.03	0.246	0.006	0.007	0.003	0.005	0.002	0.053	0.008	2.139	0.024	< LOD
583	6/1/2007 6:21	Mining	123.16	%	Final		SI079	SI079	371481.8791	7217707.884	B	undetermined	0.317	0	2.76	0	0	0	0.013	0	< LOD	0.283	0.168	0.036	91.07	0.05	4.127	0.064	0.799	0.021	0.09	0.008	0.061	0.003	0.61	0.018	0.528	0.025	0.274	0.006	0.008	0.003	0.009	0.002	0.052	0.008	2.145	0.024	< LOD
584	6/1/2007 6:26	Mining	121.51	%	Final		SI080	SI080	371481.8891	7217705.827	B	undetermined	0.421	0	2.704	0	0	0	0.009	0	< LOD	0.216	0.223	0.037	91.069	0.05	4.231	0.065	0.833	0.021	0.092	0.008	0.07	0.003	0.628	0.018	0.375	0.022	0.25	0.006	0.005	0.003	0.006	0.002	0.056	0.008	2.102	0.024	< LOD
585	6/1/2007 6:32	Mining	122.1	%	Final		SI081	SI081	371481.8281	7217703.877	B	undetermined	0.325	0	2.695	0	0	0	0.009	0	< LOD	0.219	0.172	0.036	91.413	0.048	4.111	0.064	0.733	0.02	0.081	0.008	0.061	0.003	0.606	0.018	0.389	0.022	0.21	0.005	0.005	0.002	0.006	0.002	0.064	0.008	2.095	0.023	< LOD
586	6/1/2007 6:37	Mining	121.65	%	Final		SI082	SI082	371481.8937	7217701.871	B	undetermined	0.3	0	2.396	0	0	0	0.009	0	< LOD	0.231	0.159	0.035	91.312	0.049	4.296	0.065	0.849	0.021	0.094	0.008	0.059	0.003	0.588	0.017	0.433	0.022	0.223	0.006	0.005	0.002	0.006	0.002	0.062	0.008	1.862	0.022	< LOD
587	6/1/2007 6:42	Mining	122.11	%	Final		SI083	SI083	371481.7917	7217700.011	B	undetermined	0.44	0	2.954	0	0	0	0.01	0	< LOD	0.212	0.233	0.038	90.837	0.053	4.111	0.064	0.824	0.021	0.099	0.008	0.058	0.003	0.654	0.019	0.48	0.024	0.237	0.006	0.008	0.003	0.007	0.002	0.092	0.009	2.296	0.025	< LOD
588	6/1/2007 6:48	Mining	123.1	%	Final		SROCK	NA	NA	NA	NA	NA	13.091	0	23.893	0	0	0	0.04	0	< LOD	0.436	6.928	0.18	60.274	0.272	12.384	0.122	0.218	0.02	0.048	0.009	0.044	0.004	0.773	0.032	0.075	0.023	0.275	0.011	0.019	0.006	0.027	0.004	0.26	0.014	18.572	0.136	< LOD
589	6/1/2007 6:56	Mining	121.92	%	Final		SJ01	NA	NA	NA	NA	NA	0.313	0	2.433	0	0	0	0.008	0	< LOD	0.327	0.166	0.034	91.589	0.049	4.194	0.064	0.821	0.021	0.09	0.008	0.064	0.003	0.574	0.017	0.252	0.018	0.263	0.006	0.008	0.002	0.006	0.002	0.019	0.007	1.891	0.023	< LOD
590	6/1/2007 0:02	Mining	121.36	%	Final		SJ02	NA	NA	NA	NA	NA	0.443	0	3.597	0	0	0	0.012	0	< LOD	0.222	0.235	0.037	91.036	0.049	3.607	0.06	0.731	0.02	0.081	0.008	0.056	0.003	0.754	0.022	0.31	0.023	0.291	0.007	0.01	0.003	0.009	0.003	0.034	0.007	2.796	0.028	< LOD
591	6/1/2007 0:06	Mining	120.96	%	Final		SJ03	NA	NA	NA	NA	NA	0.447	0	2.844	0	0	0	0.009	0	< LOD	0.205	0.237	0.037	91.252	0.049	4.061	0.063	0.744	0.02	0.082	0.008	0.061	0.003	0.666	0.02	0.314	0.021	0.282	0.006	0.009	0.003	0.006	0.002	0.026	0.007	2.211	0.025	< LOD
592	6/1/2007 0:09	Mining	122.16	%	Final		SJ04	NA	NA	NA	NA	NA	0.452	0	2.77	0	0	0	0.009	0	< LOD	0.221	0.239	0.036	91.29	0.049	4.083	0.063	0.783	0.02	0.084	0.008	0.059	0.003	0.67	0.019	0.278	0.019	0.276	0.006	0.01	0.003	0.006	0.002	0.014	0.007	2.153	0.024	< LOD
593	6/1/2007 0:13	Mining	122.9	%	Final		SK01	NA	NA	NA	NA	NA	0.346	0	4.079	0	0	0	0.017	0	< LOD	0.249	0.183	0.04	89.351	0.06	4.024	0.066	0.797	0.022	0.082	0.009	0.061	0.004	1.304	0.029	0.433	0.029	0.394	0.008	0.014	0.004	0.011	0.003	0.088	0.008	3.171	0.03	< LOD
594	6/1/2007 0:17	Mining	122.02	%	Final		SK02	NA	NA	NA	NA	NA	0.487	0	4.271	0	0	0	0.017	0	< LOD	0.241	0.258	0.042	89.286	0.061	3.846	0.064	0.783	0.022	0.086	0.009	0.059	0.004	1.304	0.029	0.42	0.029	0.427	0.009	0.014	0.004	0.012	0.003	0.097	0.009	3.32	0.031	< LOD
595	6/1/2007 0:20	Mining	122.23	%	Final		SK03	NA	NA	NA	NA	NA	0.4	0	4.068	0	0	0	0.015	0	< LOD	0.441	0.212	0.041	89.467	0.06	3.869	0.065	0.838	0.022	0.092	0.009	0.06	0.004	1.283	0.028	0.414	0.028	0.396	0.008	0.012	0.003	0.01	0.003	0.096	0.009	3.162	0.03	< LOD
596	6/1/2007 0:27	Mining	122.71	%	Final		SK04	NA	NA	NA	NA	NA	0.416	0	4.375	0	0	0	0.021	0	< LOD	0.326	0.22	0.041	89.288	0.062	3.768	0.064	0.817	0.022	0.089	0.009	0.065	0.004	1.263	0.028	0.484	0.03	0.391	0.008	0.012	0.004	0.014	0.003	0.095	0.009	3.4	0.032	< LOD
597	6/1/2007 0:17	Mining	123.85	%	Final		SL01	NA	NA	NA	NA	NA	0.345	0	3.454	0	0	0	0.011	0	< LOD	0.204	0.183	0.036	90.821	0.05	3.929	0.061	0.734	0.02	0.099	0.008	0.059	0.003	0.371	0.016	0.535	0.026	0.248	0.006	0.007	0.003	0.008	0.003	0.275	0.011	2.685	0.026	< LOD
598	6/1/2007 0:23	Mining	121.42	%	Final		SL02	NA	NA	NA	NA	NA	0.339	0	3.477	0	0.439	0	0.013	0	0.265	0.162	0.179	0.036	90.572	0.053	4.047	0.064	0.712	0.02	0.085	0.008	0.058	0.003	0.41	0.017	0.413	0.024	0.268	0.006	0.008	0.003	0.009	0.003	0.22	0.011	2.703	0.028	< LOD
599	6/1/2007 0:27	Mining	121.42	%	Final		SL03	NA	NA	NA	NA	NA	0.418	0	4.462	0	0	0	0.012	0	< LOD	0.304	0.221	0.039	89.691	0.057	4.366	0.067	0.768	0.021	0.095	0.008	0.064	0.003	0.357	0.016	0.381	0.023	0.269	0.007	0.009	0.003	0.008	0.003	0.237	0.012	3.469	0.032	< LOD
600	6/1/2007 0:33	Mining	121.76	%	Final		SL04	NA	NA	NA	NA	NA	0.535	0	3.468	0	0	0	0.013	0	< LOD	0.203	0.283	0.039	90.046	0.055	4.642	0.068	0.746	0.02	0.095	0.008	0.06	0.003	0.395	0.016	0.463	0.024	0.259	0.006	0.007	0.003	0.009	0.003	0.242	0.012	2.696	0.028	< LOD
601	6/1/2007 0:43	Mining	123.5	%	Final		SM01	NA	NA	NA	NA	NA	0.334	0	3.882	0	0	0	0.011	0	< LOD	0.235	0.177	0.038	90.611	0.053	3.567	0.061	0.631	0.02	0.081	0.008	0.065	0.004	0.468	0.018	0.542	0.028	0.234	0.006	0.006	0.003	0.008	0.003	0.537	0.015	3.017	0.029	< LOD
602	6/1/2007 0:48	Mining	121.4	%	Final		SM02	NA	NA	NA	NA	NA	0.275	0	4.479	0	0	0	0.02	0	< LOD	0.247	0.145	0.038	89.983	0.054	3.349	0.061	0.625	0.02	0.093	0.009	0.075	0.004	0.529	0.02	0.786	0.034	0.236	0.007	0.009	0.003	0.014	0.003	0.624	0.017	3.481	0.032	< LOD
603	Invalid	Mining	121.2	%	Final		SM03	NA	NA	NA	NA	NA	0.4	0	4.146	0	0.304	0	0.016	0	< LOD	0.258	0.212	0.04	89.91	0.056	3.645	0.063	0.64	0.02	0.086	0.009	0.067	0.004	0.496	0.019	0.564	0.029	0.261	0.007	0.007	0.003	0.011	0.003	0.637	0.017	3.223	0.031	< LOD
605	Invalid	Mining	121.83	%	Final		SM04	NA	NA	NA	NA	NA	0.401	0	4.262	0	0	0	0.013	0	< LOD	0.254	0.212	0.041	89.759	0.055	3.762	0.066	0.644	0.021	0.087	0.009	0.064	0.004	0.523	0.021	0.654	0.032	0.287	0.008	0.008	0.003	0.009	0.003	0.615	0.017	3.313	0.031	< LOD
606	Invalid	Mining	121.52	%	Final		SN01	NA	NA	NA	NA	NA	0.332	0	6.744	0	0	0	0.021	0	< LOD	0.296	0.176	0.048	86.161	0.079	2.857	0.062	0.671	0.022	0.113	0.01	0.063	0.004	0.605	0.025	1.802	0.057	0.276	0.009	0.01	0.004	0.015	0.004	1.94	0.029	5.242	0.044	< LOD
607	Invalid	Mining	122.82	%	Final		SN02	NA	NA	NA	NA	NA	0.381	0	6.887	0	0	0	0.027	0	< LOD	0.528	0.202	0.048	86.246	0.077	2.837	0.06	0.635	0.021	0.11	0.01	0.062	0.004	0.612	0.025	1.826	0.058	0.267	0.009	0.009	0.004	0.018	0.004	1.75	0.027	5.354	0.043	< LOD
608	Invalid	Mining	123.44	%	Final		SN03	NA	NA	NA	NA	NA	0.318	0	6.855	0	0	0	0.027	0	< LOD	0.299	0.168	0.047	86.113	0.077	2.77	0.06	0.635	0.022	0.104	0.01	0.059	0.004	0.591	0.024	1.714	0.056	0.26	0.009	0.011	0.004	0.018	0.004	2.155	0.03	5.328	0.043	< LOD
609	Invalid	Mining	122.34	%	Final		SN04	NA	NA	NA	NA	NA	0.399	0	7.189	0	0	0	0.02	0	< LOD	0.309	0.211	0.049	85.894	0.082	2.844	0.061	0.644	0.022	0.101	0.01	0.065	0.004	0.618	0.026	1.493	0.054	0.266	0.009	0.01	0.004	0.014	0.004	2.166	0.031	5.588	0.046	< LOD
610	Invalid	Mining	123.94	%	Final		SO01	NA	NA	NA	NA	NA	0.344	0	4.282	0	0	0	0.009	0	< LOD	0.228	0.182	0.037	90.018	0.057	3.504	0.059	0.647	0.019	0.086	0.008	0.061	0.003	0.458	0.019	0.47	0.028	0.229	0.007	0.005	0.003	0.006	0.003	0.947	0.02	3.329	0.032	< LOD
611	Invalid	Mining	123.27	%	Final		SO02	NA	NA	NA	NA	NA	0.355	0	4.558	0	0	0	0.017	0	< LOD	0.233	0.188	0.038	89.846	0.057	3.222	0.057	0.648	0.019	0.09	0.008	0.063	0.003	0.498	0.02	0.533	0.03	0.233	0.007	0.008	0.003	0.011	0.003	1.06	0.021	3.543	0.032	< LOD
612	Invalid	Mining	122.58	%	Final		SO03	NA	NA	NA	NA	NA	0.349	0	4.42	0	0	0	0.018	0	< LOD	0.236	0.185	0.04	89.696	0.059	3.374	0.062	0.656	0.02	0.097	0.009	0.06	0.004	0.534	0.021	0.578	0.031	0.247	0.007	0.01	0.003	0.013	0.003	1.058	0.021	3.436	0.032	< LOD
613	Invalid	Mining	122.53	%	Final		SO04	NA	NA	NA	NA	NA	0.319	0	4.585	0	0.396	0	0.022	0	< LOD	0.279	0.169	0.041	89.421	0.058	3.17	0.061	0.665	0.021	0.095	0.009	0.06	0.004	0.518	0.021	0.778	0.036	0.241	0.007	0.007	0.003	0.015	0.003	1.009	0.021	3.564	0.033	< LOD
614	Invalid	Mining	121.99	%	Final		SP01	NA	NA	NA	NA	NA	0.272	0	3.193	0	0	0	0.012	0	< LOD	0.226	0.144	0.036	90.739	0.051	4.204	0.066	0.763	0.021	0.096	0.008	0.062	0.003	0.414	0.017	0.364	0.023	0.307	0.007	0.006	0.003	0.008	0.003	0.36	0.013	2.482	0.026	< LOD
615	Invalid	Mining	123.47	%	Final		SP02	NA	NA	NA	NA	NA	0.323	0	3.296	0	0	0	0.011	0	< LOD	0.322	0.171	0.035	90.637	0.053	4.21	0.063	0.764	0.02	0.096	0.008	0.06	0.003	0.425	0.017	0.377	0.023	0.274	0.007	0.005	0.003	0.008	0.003	0.356	0.013	2.562	0.027	< LOD
616	Invalid	Mining	124.06	%	Final		SP03	NA	NA	NA	NA	NA	0.286	0	4.528	0	0.386	0	0.009	0	< LOD	0.257	0.152	0.038	89.616	0.056	3.884	0.064	0.744	0.021	0.088	0.008	0.058	0.003	0.429	0.018	0.434	0.024	0.292	0.007	0.006	0.003	0.006	0.003	0.47	0.015	3.519	0.032	< LOD
617	Invalid	Mining	124.08	%	Final		SP04	NA	NA	NA	NA	NA	0.487	0	3.3	0	0	0	0.011	0	< LOD	0.226	0.258	0.038	90.054	0.055	4.469	0.065	0.72	0.02	0.099	0.008	0.062	0.003	0.434	0.017	0.622	0.029	0.257	0.006	0.007	0.003	0.007	0.003	0.394	0.013	2.565	0.026	< LOD
618	Invalid	Mining	122.79	%	Final		SQ01	NA	NA	NA	NA	NA	0.285	0	2.868	0	0	0	0.012	0	< LOD	0.222	0.151	0.036	91.121	0.051	3.989	0.065	0.73	0.021	0.086	0.008	0.061	0.003	0.716	0.019	0.466	0.024	0.272	0.006	0.005	0.003	0.008	0.002	0.099	0.009	2.229	0.025	< LOD
619	Invalid	Mining	121.83	%	Final		SQ02	NA	NA	NA	NA	NA	0.358	0	2.904	0	0	0	0.012	0	< LOD	0.243	0.19	0.038	91.146	0.05	3.98	0.065	0.697	0.02	0.085	0.009	0.064	0.004	0.732	0.02	0.429	0.024	0.275	0.006	0.005	0.003	0.009	0.002	0.078	0.008	2.258	0.025	< LOD
620	Invalid	Mining	121.28	%	Final		SQ03	NA	NA	NA	NA	NA	0.449	0	3.374	0	0	0	0.01	0	< LOD	0.348	0.237	0.039	90.443	0.053	4.065	0.066	0.666	0.02	0.091	0.009	0.065	0.004	0.769	0.021	0.536	0.027	0.318	0.007	0.007	0.003	0.007	0.002	0.117	0.009	2.622	0.027	< LOD
621	Invalid	Mining	122.06	%	Final		SQ04	NA	NA	NA	NA	NA	0.308	0	3.066	0	0	0	0.014	0	< LOD	0.236	0.163	0.038	90.993	0.05	3.749	0.064	0.718	0.021	0.09	0.009	0.061	0.004	0.718	0.021	0.622	0.028	0.296	0.007	0.007	0.003	0.009	0.002	0.133	0.01	2.383	0.026	< LOD
623	Invalid	Mining	122.42	%	Final		SR01	NA	NA	NA	NA	NA	0.248	0	3.18	0	0	0	0.01	0	< LOD	0.247	0.131	0.037	90.859	0.052	4.141	0.067	0.7	0.021	0.08	0.009	0.062	0.004	0.677	0.02	0.457	0.024	0.253	0.006	0.008	0.003	0.007	0.002	0.087	0.009	2.472	0.027	< LOD
624	Invalid	Mining	123.49	%	Final		SR02	NA	NA	NA	NA	NA	0.34	0	3.52	0	0.399	0	0.015	0	< LOD	0.253	0.18	0.038	90.331	0.055	3.908	0.063	0.725	0.02	0.078	0.008	0.062	0.003	0.751	0.022	0.553	0.028	0.241	0.006	0.007	0.003	0.01	0.003	0.114	0.009	2.736	0.028	< LOD
625	Invalid	Mining	123.1	%	Final		SR03	NA	NA	NA	NA	NA	0.36	0	3.296	0	0	0	0.014	0	< LOD	0.242	0.191	0.039	90.558	0.053	4.023	0.066	0.686	0.021	0.085	0.009	0.062	0.004	0.745	0.021	0.656	0.03	0.249	0.007	0.006	0.003	0.009	0.003	0.105	0.009	2.562	0.026	< LOD
626	Invalid	Mining	123.35	%	Final		SR04a	NA	NA	NA	NA	NA	0.447	0	3.196	0	0	0	0.012	0	< LOD	0.212	0.237	0.037	90.729	0.054	4.176	0.064	0.688	0.019	0.078	0.008	0.061	0.003	0.713	0.019	0.42	0.023	0.249	0.006	0.007	0.003	0.008	0.002	0.087	0.009	2.484	0.027	< LOD
627	Invalid	Mining	122.03	%	Final		SR04b	NA	NA	NA	NA	NA	0.39	0	3.169	0	0	0	0.011	0	< LOD	0.261	0.206	0.04	90.587	0.052	4.345	0.069	0.707	0.021	0.076	0.009	0.066	0.004	0.72	0.02	0.427	0.024	0.245	0.006	0.006	0.003	0.008	0.002	0.083	0.008	2.463	0.025	< LOD
628	Invalid	Mining	121.63	%	Final		SR04c	NA	NA	NA	NA	NA	0.405	0	3.339	0	0	0	0.016	0	< LOD	0.206	0.214	0.04	90.619	0.054	4.172	0.068	0.724	0.021	0.073	0.009	0.061	0.004	0.701	0.02	0.416	0.024	0.263	0.006	0.009	0.003	0.011	0.002	0.079	0.009	2.595	0.028	< LOD
629	Invalid	Mining	147.51	%	Final		SROCK2a	NA	NA	NA	NA	NA	1.942	0	1.627	0	5.804	0	0.015	0	3.501	0.613	1.028	0.133	62.098	0.14	8.428	0.128	< LOD	0.037	0.106	0.014	0.045	0.005	0.148	0.015	22.715	0.144	0.053	0.008	< LOD	0.005	0.01	0.003	0.575	0.013	1.265	0.015	< LOD
630	Invalid	Mining	123.34	%	Final		SROCK2b	NA	NA	NA	NA	NA	2.272	0	1.662	0	4.357	0	0.014	0	2.628	0.487	1.202	0.116	62.756	0.185	14.045	0.148	< LOD	0.038	0.088	0.012	0.056	0.005	0.191	0.014	17.114	0.132	0.071	0.006	< LOD	0.004	0.009	0.003	0.525	0.017	1.292	0.021	< LOD
631	6/1/2007 0:04	Mining	122.07	%	Final		SSLAGBIGa	NA	NA	NA	NA	NA	7.854	0	61.781	0	0	0	0.073	0	< LOD	1.019	4.156	0.238	37.172	0.687	8.496	0.129	0.075	0.024	0.425	0.018	0.148	0.006	0.385	0.033	0.275	0.041	0.099	0.011	0.02	0.007	0.05	0.008	0.605	0.025	48.022	0.529	< LOD
632	6/1/2007 0:07	Mining	122.42	%	Final		SSLAGBIGb	NA	NA	NA	NA	NA	13.374	0	41.874	0	0	0	0.059	0	< LOD	1.3	7.078	0.289	38.595	0.514	17.636	0.178	0.254	0.031	0.699	0.021	0.105	0.006	0.913	0.045	0.453	0.051	0.295	0.015	0.017	0.007	0.04	0.008	1.286	0.03	32.548	0.291	< LOD
633	6/1/2007 0:10	Mining	122.12	%	Final		SSLAGBIGc	NA	NA	NA	NA	NA	7.95	0	13.082	0	1.07	0	0.034	0	0.645	0.412	4.208	0.166	58.267	0.271	24.297	0.196	0.132	0.032	0.599	0.02	0.105	0.006	0.611	0.023	0.387	0.027	0.278	0.008	0.01	0.003	0.023	0.003	0.229	0.014	10.168	0.088	< LOD
634	6/1/2007 0:14	Mining	122.98	%	Final		SSLAGSMALLa	NA	NA	NA	NA	NA	2.964	0	26.554	0	0	0	0.032	0	< LOD	1.898	1.569	0.198	68.493	0.384	7.413	0.163	0.077	0.042	0.121	0.028	0.225	0.013	0.492	0.032	0.189	0.027	0.189	0.009	0.011	0.005	0.022	0.005	0.515	0.03	20.641	0.27	< LOD
635	6/1/2007 0:17	Mining	121.85	%	Final		SSLAGSMALLb	NA	NA	NA	NA	NA	7.351	0	49.591	0	0	0	0.057	0	< LOD	0.838	3.891	0.204	43.487	0.52	10.374	0.134	0.222	0.024	0.23	0.014	0.09	0.005	1.315	0.053	0.456	0.053	0.215	0.012	0.019	0.007	0.039	0.007	1.038	0.028	38.547	0.368	< LOD
636	6/1/2007 0:20	Mining	123.17	%	Final		SSLAGSMALLc	NA	NA	NA	NA	NA	9.025	0	36.119	0	0	0	0.042	0	< LOD	0.671	4.777	0.192	49.633	0.391	15.578	0.155	0.266	0.026	0.365	0.015	0.089	0.005	0.416	0.027	0.202	0.029	0.193	0.009	0.016	0.005	0.029	0.005	0.305	0.016	28.075	0.233	< LOD
637	6/1/2007 0:03	Mining	123.59	%	Final		SS01	NA	NA	NA	NA	NA	3.747	0	1.129	0	0	0	0.017	0	< LOD	0.335	1.983	0.08	70.176	0.154	24.68	0.165	0.471	0.027	0.663	0.015	0.07	0.004	0.492	0.015	0.345	0.018	0.132	0.004	< LOD	0.004	0.012	0.002	< LOD	0.015	0.878	0.016	< LOD
638	6/1/2007 0:08	Mining	129.24	%	Final		SS02	NA	NA	NA	NA	NA	3.36	0	2.552	0	0.769	0	0.012	0	0.464	0.243	1.778	0.083	64.609	0.148	29.425	0.166	0.267	0.028	0.418	0.013	0.058	0.004	0.352	0.013	0.434	0.019	0.131	0.004	< LOD	0.003	0.008	0.002	0.011	0.006	1.984	0.021	< LOD
639	6/1/2007 0:13	Mining	121.81	%	Final		SS03	NA	NA	NA	NA	NA	4.381	0	1.317	0	0.386	0	0.009	0	< LOD	0.338	2.319	0.089	64.82	0.171	29.013	0.176	0.545	0.029	0.825	0.017	0.067	0.004	0.574	0.015	0.405	0.018	0.11	0.004	< LOD	0.004	0.006	0.002	0.033	0.008	1.023	0.017	< LOD
640	6/1/2007 0:18	Mining	121.94	%	Final		SS04	NA	NA	NA	NA	NA	5.163	0	2.056	0	0	0	0.026	0	< LOD	0.504	2.732	0.102	68.139	0.159	23.993	0.164	0.661	0.03	0.672	0.016	0.156	0.005	1.099	0.022	0.655	0.026	0.182	0.005	0.006	0.002	0.017	0.002	0.043	0.008	1.598	0.021	< LOD
641	6/1/2007 0:25	Mining	122.08	%	Final		SS05	NA	NA	NA	NA	NA	2.833	0	0.495	0	0.648	0	0	0	< LOD	0.427	1.499	0.088	54.277	0.196	41.625	0.21	0.898	0.04	0.568	0.016	0.084	0.004	0.076	0.008	0.14	0.01	0.034	0.003	< LOD	0.002	< LOD	0.003	< LOD	0.009	0.385	0.011	< LOD
[truncated: 41 more columns]
