# Supplementary material for: Identifying anthropogenic features at Seoke (Botswana) using pXRF: Expanding the record of southern African Stone Walled Sites
Source: PLoS One. 2021 May 12;16(5):e0250776. doi: 10.1371/journal.pone.0250776 (PMC8115838; doi:10.1371/journal.pone.0250776)
Supplement: S2 File — (CSV) [file pone.0250776.s002.csv]

	Al	Si	P	S	Cl	K	Ca	Ti	Cr	Mn	Fe	Zr
Al	1	0.459	0.035	-0.004	0.036	0.03	-0.021	0.054	0.031	-0.042	0.082	0.024
Si	0.459	1	0.222	-0.118	-0.007	-0.359	-0.536	-0.027	-0.334	-0.284	-0.428	0.252
P	0.035	0.222	1	0.482	0.027	0.04	-0.008	0.043	0.026	0.199	-0.016	0.005
S	-0.004	-0.118	0.482	1	0.042	0.022	0.089	-0.051	0.217	0.341	0.065	-0.065
Cl	0.036	-0.007	0.027	0.042	1	-0.007	-0.059	0.03	0.002	-0.044	0.041	0.077
K	0.03	-0.359	0.04	0.022	-0.007	1	0.018	0.583	0.501	0.262	0.62	-0.25
Ca	-0.021	-0.536	-0.008	0.089	-0.059	0.018	1	-0.26	0.167	0.299	0.115	-0.144
Ti	0.054	-0.027	0.043	-0.051	0.03	0.583	-0.26	1	0.265	0.017	0.438	0.138
Cr	0.031	-0.334	0.026	0.217	0.002	0.501	0.167	0.265	1	0.395	0.515	-0.197
Mn	-0.042	-0.284	0.199	0.341	-0.044	0.262	0.299	0.017	0.395	1	0.211	-0.373
Fe	0.082	-0.428	-0.016	0.065	0.041	0.62	0.115	0.438	0.515	0.211	1	-0.06
Zr	0.024	0.252	0.005	-0.065	0.077	-0.25	-0.144	0.138	-0.197	-0.373	-0.06	1
