# Supplementary material for: Identifying anthropogenic features at Seoke (Botswana) using pXRF: Expanding the record of southern African Stone Walled Sites
Source: PLoS One. 2021 May 12;16(5):e0250776. doi: 10.1371/journal.pone.0250776 (PMC8115838; doi:10.1371/journal.pone.0250776)
Supplement: S3 File — (CSV) [file pone.0250776.s003.csv]

	Dim. 1	Dim. 2	Dim. 3	Dim. 4	Dim. 5
singular values	0.1524	0.0765	0.0565	0.0528	0.0371
variance explained (%)	58.43	14.71	8.02	7.01	3.46
Al	0.4999	-0.9604	-2.4519	1.8139	-0.0642
Si	0.7834	-0.5349	-0.4435	-0.534	-0.6242
P	0.3352	-0.2506	0.0251	-0.6759	-0.0557
S	0.1707	-0.122	0.0618	-0.7613	-0.556
Cl	0.4362	-0.3868	0.3218	-0.593	0.1954
K	0.2568	0.6491	0.5679	0.5243	2.2106
Ca	-3.0792	-1.1502	0.1519	0.0085	0.1667
Ti	0.5093	0.0795	0.4596	-0.0773	0.9617
Cr	-0.118	1.2051	1.4451	2.0867	-1.7021
Mn	-0.6976	2.4656	-1.459	-1.1992	-0.4349
Fe	0.2407	0.1305	0.5239	0.3312	1.0297
Zr	0.6627	-1.1249	0.7973	-0.9239	-1.127
